# Supplementary material for: Paired EMI-HIMU hotspots in the South Atlantic—Starting plume heads trigger compositionally distinct secondary plumes?
Source: Sci Adv. 2020 Jul 8;6(28):eaba0282. doi: 10.1126/sciadv.aba0282 (PMC7343398; doi:10.1126/sciadv.aba0282)
Supplement: aba0282_Section_S3.xlsx [file aba0282_Section_S3.xlsx]

## Sheet: JGB-1
S3: Data quality
Accuracy of XRF major element data for several international reference materials (Institute of Mineralogy and Petrography at the University of Hamburg)				Accuracy of XRF major element data for several international reference materials (Institute of Mineralogy and Petrography at the University of Hamburg)
Element	JGB-1	JGB-1*	diff.(%)	Element	JB-3	JB-3*	diff.(%)
SiO2	43.33	43.44	0.253223	SiO2	50.39	51.04	1.27351
Al2O3	17.78	17.66	0.679502	Al2O3	17.46	16.89	3.37478
Fe2O3	15.22	15.16	0.395778	Fe2O3	11.97	11.88	0.757576
MnO	0.18	0.17	5.88235	MnO	0.17	0.16	6.25
MgO	7.81	7.83	0.255428	MgO	5.14	5.2	1.15385
CaO	12.12	11.98	1.16861	CaO	10.01	9.86	1.5213
Na2O	1.23	1.23	0	Na2O	2.78	2.82	1.41844
K2O	0.22	0.24	8.33333	K2O	0.75	0.78	3.84615
TiO2	1.61	1.62	0.617284	TiO2	1.44	1.45	0.689655
P2O5	0.05	0.05	0	P2O5	0.3	0.29	3.44828
* Working values are from Govindaraju, K., 1994, Compilation of Working Values and Sample Description for 383 Geostandards: Geostandards Newsletter, v. 18, no. 2, p. 331-331.				* Working values are from Govindaraju, K., 1994, Compilation of Working Values and Sample Description for 383 Geostandards: Geostandards Newsletter, v. 18, no. 2, p. 331-331.
Accuracy of XRF major element data for several international reference materials (Institute of Mineralogy and Petrography at the University of Hamburg)				Accuracy of XRF major element data for several international reference materials (Institute of Mineralogy and Petrography at the University of Hamburg)
Element	JB-2	JB-2*	diff.(%)	Element	JA-3	JA-3*	diff.(%)
SiO2	52.76	53.2	0.827068	SiO2	61.2	62.26	1.70254
Al2O3	14.83	14.67	1.09066	Al2O3	15.75	15.57	1.15607
Fe2O3	14.36	14.34	0.13947	Fe2O3	6.58	6.59	0.151745
MnO	0.21	0.2	5	MnO	0.1	0.106	5.66038
MgO	4.61	4.66	1.07296	MgO	3.71	3.65	1.64384
CaO	10.02	9.89	1.31446	CaO	6.45	6.28	2.70701
Na2O	2.05	2.03	0.985222	Na2O	3.25	3.17	2.52366
K2O	0.4	0.42	4.7619	K2O	1.37	1.41	2.83688
TiO2	1.18	1.19	0.840336	TiO2	0.69	0.68	1.47059
P2O5	0.1	0.1	0	P2O5	0.11	0.11	0
* Working values are from Govindaraju, K., 1994, Compilation of Working Values and Sample Description for 383 Geostandards: Geostandards Newsletter, v. 18, no. 2, p. 331-331.				* Working values are from Govindaraju, K., 1994, Compilation of Working Values and Sample Description for 383 Geostandards: Geostandards Newsletter, v. 18, no. 2, p. 331-331.
Accuracy of XRF major element data for several international reference materials (Institute of Mineralogy and Petrography at the University of Hamburg)				Accuracy of XRF major element data for several international reference materials (Institute of Mineralogy and Petrography at the University of Hamburg)
Element	JG-3	JG-3*	diff.(%)	Element	JG-2	JG-2*	diff.(%)
SiO2	66.12	67.1	1.46051	SiO2	76.04	76.95	1.18259
Al2O3	15.47	15.52	0.322165	Al2O3	12.43	12.41	0.16116
Fe2O3	3.67	3.73	1.60858	Fe2O3	0.9	0.92	2.17391
MnO	0.07	0.072	2.77778	MnO	0.02	0.015	33.3333
MgO	1.79	1.79	0	MgO	0.05	0.04	25
CaO	3.82	3.76	1.59574	CaO	0.72	0.8	10
Na2O	4.09	4.03	1.48883	Na2O	3.85	3.55	8.4507
K2O	2.56	2.63	2.6616	K2O	4.6	4.72	2.54237
TiO2	0.47	0.48	2.08333	TiO2	0.04	0.04	0
P2O5	0.13	0.12	8.33333	P2O5	0.01	0.002	400
* Working values are from Govindaraju, K., 1994, Compilation of Working Values and Sample Description for 383 Geostandards: Geostandards Newsletter, v. 18, no. 2, p. 331-331.				* Working values are from Govindaraju, K., 1994, Compilation of Working Values and Sample Description for 383 Geostandards: Geostandards Newsletter, v. 18, no. 2, p. 331-331.

## Sheet: BIR-1
Sample:	BIR-1	BIR-1	BIR-1	BIR-1	Mean	Std. dev. (±1σ abs)	Std. dev. (±1σ %)	GEOREM	diff. (%)
Li (ppm)	3.33852	3.3863	3.45491	3.39012	3.39246	0.0477935	1.40882	3.2	6.01442
Sc (ppm)	44.4586	44	43.3005	42.8991	43.6646	0.697979	1.5985	43	1.54549
V (ppm)	316.79	315.762	312.943	306.991	313.122	4.39872	1.4048	319	1.84277
Cr (ppm)	378.087	372.565	382.036	374.154	376.71	4.24192	1.12604	391	3.65461
Co (ppm)	51.8355	51.4	50.5938	51.3933	51.3056	0.517705	1.00906	52	1.3353
Ni (ppm)	173.805	172.352	161.791	163.858	167.951	6.00946	3.57809	166	1.17556
Cu (ppm)	120.201	120.631	110.339	111.625	115.699	5.47502	4.73213	119	2.77401
Zn (ppm)	67.7147	67.2096	70.947	70.0854	68.9891	1.80979	2.62329	72	4.18174
Ga (ppm)	16.3054	16.1387	15.8656	15.8202	16.0325	0.230014	1.43468	15.3	4.78744
Rb (ppm)	0.218861	0.220925	0.217555	0.214238	0.217895	0.00280491	1.28728	0.2	8.94739
Sr (ppm)	111.036	111.199	109.852	109.704	110.448	0.778499	0.704857	109	1.32816
Y (ppm)	16.2964	16.2817	15.9825	15.8583	16.1047	0.218889	1.35916	15.6	3.23528
Zr (ppm)	15.633	15.5877	15.5873	15.2909	15.5247	0.157382	1.01375	14	10.8909
Nb (ppm)	0.554893	0.561349	0.556484	0.54937	0.555524	0.00493718	0.888743	0.55	1.00438
Cs (ppm)	0.00789965	0.00768915	0.00674533	0.00682601	0.00729004	0.000589618	8.088	0.007	4.14337
Ba (ppm)	7.0603	6.74543	6.48013	6.93522	6.80527	0.252472	3.70995	7.14	4.68812
La (ppm)	0.625541	0.621472	0.620508	0.612928	0.620112	0.00526272	0.848672	0.615	0.831273
Ce (ppm)	1.93364	1.92609	1.93485	1.90686	1.92536	0.0129257	0.67134	1.92	0.27916
Pr (ppm)	0.379829	0.383116	0.376227	0.373503	0.378169	0.00419398	1.10902	0.37	2.2077
Nd (ppm)	2.46726	2.47875	2.47754	2.42548	2.46226	0.0250551	1.01757	2.38	3.45623
Sm (ppm)	1.13847	1.1543	1.12888	1.11905	1.13518	0.0150149	1.32269	1.12	1.35518
Eu (ppm)	0.54154	0.547506	0.540005	0.532717	0.540442	0.00608192	1.12536	0.53	1.97023
Gd (ppm)	1.83655	1.8471	1.84076	1.80918	1.8334	0.0167143	0.91166	1.87	1.95739
Tb (ppm)	0.364003	0.367847	0.36581	0.359762	0.364355	0.00344126	0.944478	0.36	1.2098
Dy (ppm)	2.63973	2.65127	2.64094	2.59828	2.63256	0.0234288	0.889964	2.51	4.88268
Ho (ppm)	0.583337	0.58439	0.577003	0.57004	0.578693	0.0066273	1.14522	0.56	3.33798
Er (ppm)	1.67408	1.67003	1.66486	1.63879	1.66194	0.0158873	0.955949	1.66	0.116872
Tm (ppm)	0.251799	0.252039	0.252248	0.249418	0.251376	0.00131791	0.524278	0.25	0.550409
Yb (ppm)	1.67271	1.67762	1.66851	1.63767	1.66413	0.0180276	1.08331	1.65	0.856099
Lu (ppm)	0.259712	0.26017	0.259396	0.25504	0.258579	0.00238107	0.920829	0.25	3.43175
Hf (ppm)	0.582771	0.581	0.588554	0.578097	0.582606	0.00440925	0.00440795	0.582	0.104056
Ta (ppm)	0.0405024	0.040771	0.0427069	0.0418231	0.0414508	0.0010129	0.000806963	0.0357	16.1088
Pb (ppm)	3.23616	3.19063	2.99929	3.12617	3.13806	0.102935	0.0811534	3.1	1.22782
Th (ppm)	0.0328445	0.0326126	0.0322918	0.0318123	0.0323903	0.00044702	0.000337459	0.032	1.21963
U (ppm)	0.012688	0.0125815	0.0138379	0.013337	0.0131111	0.00058842	4.48795	0.01	31.111

## Sheet: BHVO-2
Sample:	BHVO-2	BHVO-2	BHVO-2	BHVO-2	Mean	Std. dev. (±1σ abs)	Std. dev. (±1σ %)	GEOREM	diff. (%)
Li (ppm)	4.66577	4.64605	4.81552	4.79633	4.73092	0.0873362	1.84607	4.8	1.43922
Sc (ppm)	32.4447	32.078	32.7059	32.5334	32.4405	0.264861	0.816452	32	1.37658
V (ppm)	319.399	316.374	320.636	317.989	318.6	1.83563	0.576155	317	0.504641
Cr (ppm)	289	286.92	295.856	300.056	292.958	6.08019	2.07545	280	4.62784
Co (ppm)	45.0136	44.5728	45.289	45.0416	44.9792	0.297909	0.662325	45	0.0461603
Ni (ppm)	121.669	120.178	121.261	121.185	121.073	0.633561	0.523287	119	1.74229
Cu (ppm)	133.313	132.312	127.78	126.713	130.029	3.26886	2.51394	127	2.38534
Zn (ppm)	103	114.189	109.669	110.994	109.463	4.70776	4.30078	103	6.27476
Ga (ppm)	22.3684	22.1576	22.0428	21.8412	22.1025	0.220263	0.996553	22	0.465835
Rb (ppm)	9.2	9.13528	9.00118	8.93581	9.06807	0.120954	1.33385	9.11	0.460282
Sr (ppm)	395	396.051	391.622	394.897	394.392	1.91908	0.48659	396	0.406003
Y (ppm)	26.7287	26.5636	26.4042	26.0926	26.4473	0.27101	1.02472	26	1.72026
Zr (ppm)	174	173.85	173.874	173.924	173.912	0.0661987	0.0380645	172	1.11159
Nb (ppm)	18.6245	18.5364	18.0028	17.8413	18.2512	0.387494	2.12311	18.1	0.835547
Cs (ppm)	0.106621	0.107702	0.100834	0.0959437	0.102775	0.00546198	5.31449	0.1	2.77518
Ba (ppm)	130	129.274	130.144	128.147	129.391	0.912556	0.705268	131	1.22804
La (ppm)	15.4892	15.5611	15.4158	15.5711	15.5093	0.0722318	0.465732	15.2	2.03478
Ce (ppm)	37.733	37.7643	37.9034	37.9436	37.8361	0.103029	0.272304	37.5	0.89622
Pr (ppm)	5.35134	5.39575	5.28283	5.31127	5.3353	0.0491292	0.920834	5.35	0.274799
Nd (ppm)	24.9807	25.0061	24.8215	24.8972	24.9264	0.0839713	0.336877	24.5	1.74035
Sm (ppm)	6.18985	6.23975	6.11422	6.10683	6.16266	0.0636277	1.03247	6.07	1.5266
Eu (ppm)	2.10793	2.12375	2.08678	2.08327	2.10043	0.0189824	0.903739	2.07	1.47017
Gd (ppm)	6.24272	6.22042	6.19397	6.22681	6.22098	0.0202982	0.326287	6.24	0.304806
Tb (ppm)	0.947014	0.944305	0.939972	0.939211	0.942626	0.00368677	0.391117	0.92	2.45929
Dy (ppm)	5.32804	5.34864	5.34494	5.33601	5.33941	0.00924671	0.173179	5.31	0.553814
Ho (ppm)	0.982728	0.981009	0.978636	0.973424	0.97895	0.00404748	0.413452	0.98	0.107178
Er (ppm)	2.44508	2.44644	2.44743	2.45319	2.44803	0.00356788	0.145745	2.54	3.62072
Tm (ppm)	0.327641	0.325433	0.32895	0.327498	0.32738	0.00145353	0.443988	0.33	0.793832
Yb (ppm)	2.00311	2.00402	1.96949	1.99116	1.99195	0.0160755	0.807023	2	0.402635
Lu (ppm)	0.283774	0.286373	0.285678	0.28504	0.285216	0.00110478	0.387348	0.274	4.09356
Hf (ppm)	4.26661	4.27301	4.34513	4.32816	4.30323	0.0392915	0.913071	4.36	1.3021
Ta (ppm)	1.11366	1.12257	1.06246	1.07062	1.09233	0.0301856	2.76342	1.14	4.18195
Pb (ppm)	1.52527	1.73125	1.58387	1.5542	1.59865	0.0915843	5.72886	1.6	0.0845795
Th (ppm)	1.24515	1.24331	1.14131	1.14985	1.1949	0.0570678	4.77593	1.22	2.05704
U (ppm)	0.422385	0.429297	0.411488	0.409527	0.418174	0.00932613	2.2302	0.403	3.7653

## Sheet: BCR-2
Sample:	BCR-2	BCR-2	Mean	Std. dev. (±1σ abs)	Std. dev. (±1σ %)	GEOREM	diff. (%)
Li (ppm)	9.11443	8.88557	9	0.161823	1.79804	9.13	1.42388
Sc (ppm)	33.691	33.3119	33.5014	0.268086	0.800224	33.53	0.0852478
V (ppm)	415.965	411.355	413.66	3.25944	0.787952	417.6	0.943508
Cr (ppm)	18.4051	17.6397	18.0224	0.54123	3.0031	15.85	13.7058
Co (ppm)	37.2817	36.9176	37.0997	0.257426	0.693878	37.33	0.616996
Ni (ppm)	12.2444	11.7556	12	0.345702	2.88085	12.57	4.53461
Cu (ppm)	19.6137	19.0874	19.3505	0.372159	1.92325	19.66	1.57405
Zn (ppm)	128.94	126.29	127.615	1.87354	1.46812	129.5	1.45563
Ga (ppm)	22.9883	22.6669	22.8276	0.227251	0.995508	22.07	3.43271
Rb (ppm)	46.8633	46.3714	46.6174	0.347793	0.746058	46.02	1.29806
Sr (ppm)	347.46	338.78	343.12	6.13759	1.78876	337.4	1.69522
Y (ppm)	36.5892	36.1525	36.3708	0.308803	0.849039	36.07	0.834022
Zr (ppm)	191.631	187.252	189.441	3.09641	1.6345	186.5	1.57712
Nb (ppm)	12.558	12.4217	12.4899	0.0963963	0.771796	12.44	0.400805
Cs (ppm)	1.16319	1.15574	1.15947	0.00526995	0.454514	1.16	0.0458225
Ba (ppm)	664.138	650.341	657.239	9.75619	1.48442	683.9	3.89834
La (ppm)	25.3035	25.3002	25.3018	0.00237928	0.00940357	25.08	0.88456
Ce (ppm)	53.2371	52.9552	53.0961	0.199339	0.37543	53.12	0.044906
Pr (ppm)	6.84022	6.82326	6.83174	0.0119961	0.175594	6.827	0.0694664
Nd (ppm)	29.0789	29.0173	29.0481	0.0435342	0.149869	28.26	2.78884
Sm (ppm)	6.68115	6.64616	6.66365	0.0247425	0.371306	6.547	1.7818
Eu (ppm)	2.03404	2.02012	2.02708	0.0098416	0.485506	1.989	1.91453
Gd (ppm)	6.7244	6.68656	6.70548	0.0267604	0.399082	6.811	1.54923
Tb (ppm)	1.06156	1.05035	1.05595	0.00792979	0.75096	1.077	1.9542
Dy (ppm)	6.42239	6.35813	6.39026	0.04544	0.711083	6.424	0.525264
Ho (ppm)	1.28936	1.27143	1.28039	0.0126751	0.989938	1.313	2.48338
Er (ppm)	3.50601	3.474	3.49001	0.0226334	0.648518	3.67	4.90439
Tm (ppm)	0.511797	0.50503	0.508414	0.00478505	0.941172	0.5341	4.80926
Yb (ppm)	3.35754	3.326	3.34177	0.0223052	0.667467	3.392	1.48081
Lu (ppm)	0.513282	0.504836	0.509059	0.0059725	1.17324	0.5049	0.823688
Hf (ppm)	4.7153	4.67282	4.69406	0.0300354	0.63986	4.972	5.59004
Ta (ppm)	0.745435	0.749927	0.747681	0.0031763	0.42482	0.785	4.75397
Pb (ppm)	10.6915	11.2183	10.9549	0.37248	3.40012	10.59	3.44568
Th (ppm)	6.03747	5.96253	6	0.052987	0.883116	5.828	2.95127
U (ppm)	1.7055	1.6745	1.69	0.0219166	1.29684	1.683	0.415924
