# Supplementary material for: Paired EMI-HIMU hotspots in the South Atlantic—Starting plume heads trigger compositionally distinct secondary plumes?
Source: Sci Adv. 2020 Jul 8;6(28):eaba0282. doi: 10.1126/sciadv.aba0282 (PMC7343398; doi:10.1126/sciadv.aba0282)
Supplement: aba0282_Section_S1.xlsx [file aba0282_Section_S1.xlsx]

## Sheet: data
S1: Geochemical and Geochronological data
Sample	Lat. (˚)	Long. (˚)	Location	Cruise (Ship)	Rock type (TAS)	Method	SiO2	TiO2	Al2O3	Fe2O3	MnO	MgO	CaO	Na2O	K2O	P2O5	SO3	L.O.I	Sum	SiO2a	TiO2a	Al2O3a	Fe2O3a	MnOa	MgOa	CaOa	Na2Oa	K2Oa
							wt (%)	wt (%)	wt (%)	wt (%)	wt (%)	wt (%)	wt (%)	wt (%)	wt (%)	wt (%)	wt (%)	wt (%)	wt (%)	wt (%)	wt (%)	wt (%)	wt (%)	wt (%)	wt (%)	wt (%)	wt (%)	wt (%)
SO233-DR75-1	-22.0843	5.10389	Ridge-like seamount	SO233	Basalt	XRFb	42.05	3.11	18.34	13.16	0.15	2.45	7	2.35	1.95	0.77	0.01	8.66	100	46.0418	3.40523	20.081	14.4093	0.16424	2.68258	7.66451	2.57309	2.13511
SO233-DR75-1Rep	-22.0843	5.10389	Ridge-like seamount	SO233
SO233 DR89-1	-19.29	9.96	Guyot	SO233	Tephrite	XRFb	43	3.92	14.9	15.8	0.18	5.41	10.4	2.29	1.15	0.52	0	2.9	100.48	44.1	4.02	15.2	16.2	0.18	5.54	10.7	2.35	1.18
SO233 DR89-1_Rep	-19.29	9.96	Guyot	SO233
SO233-DR-90-1	-18.44	10.89	Guyot	SO233	Basalt	XRFb	46	3.14	15.8	11.9	0.17	5.76	10.1	2.97	1.32	0.66	0	2.05	99.9	47	3.21	16.2	12.2	0.17	5.89	10.3	3.04	1.35
SO233 DR90-2	-18.44	10.89	Guyot	SO233	Basalt	XRFb	46.3	3.16	15.8	12.1	0.18	5.73	10.1	2.89	1.25	0.66	0.01	2.33	100.41	47.2	3.22	16.1	12.3	0.18	5.84	10.3	2.95	1.27
SO233 DR90-2_Rep	-18.44	10.89	Guyot	SO233
NM31	-18.42	12.1	Agate mountain, cross-cutting dike		Phonolite	XRFb	53.24	0.38	21.12	3.02	0.1	0.14	0.76	10.43	4.78	0.05	0.05	5.21	99.18	56.6865	0.4046	22.4872	3.2155	0.106474	0.149063	0.809199	11.1052	5.08944
NM32	-18.42	12.1	Agate mountain, cross-cutting dike		Phonolite	XRFb	51.48	0.49	20.64	3.01	0.12	0.36	2.11	10.12	4.28	0.19	0.06	6.71	99.32	57.5257	0.410589	22.8201	3.2631	0.10805	0.15127	0.821178	11.2696	5.16478
Sample	Lat. (˚)	Long. (˚)	Location	Cruise (Ship)	Rock type (TAS)	Method	Li	Sc	V	Cr	Co	Ni	Cu	Zn	Ga	Rb	Sr	Y	Zr	Nb	Cs	Ba	La	Ce	Pr	Nd	Sm	Eu	Gd	Tb	Dy	Ho	Er	Tm	Yb	Lu	Hf	Ta	Pb	Th	U
							ppm	ppm	ppm	ppm	ppm	ppm	ppm	ppm	ppm	ppm	ppm	ppm	ppm	ppm	ppm	ppm	ppm	ppm	ppm	ppm	ppm	ppm	ppm	ppm	ppm	ppm	ppm	ppm	ppm	ppm	ppm	ppm	ppm	ppm	ppm
SO233-DR75-1	-22.0843	5.10389	Ridge-like seamount	SO233	Basalt	ICP-MSc	42.5026	16.725	240.241	32.3755	22.8314	24.1015	27.2086	98.7889	21.0309	49.5647	727.266	35.5622	275.428	61.3658	2.99164	740.458	38.3742	80.4415	10.13	43.0576	9.20363	3.08644	8.56296	1.26367	7.02909	1.31979	3.42212	0.469569	2.97504	0.445636	6.15432	3.57747	3.87332	3.86425	0.987208
SO233-DR75-1Rep	-22.0843	5.10389	Ridge-like seamount	SO233
SO233 DR89-1	-19.29	9.96	Guyot	SO233	Tephrite	ICP-MSc	8.56	29.5	330	209	53.6	115	82.7	130	23.5	15.6	625	22.7	237	42.2	0.168	232	31.8	70.9	9.08	39	8.26	2.7	7.25	1.02	5.27	0.904	2.16	0.271	1.58	0.22	5.67	2.71	1.94	2.94	1.01
SO233 DR89-1_Rep	-19.29	9.96	Guyot	SO233
SO233-DR-90-1	-18.44	10.89	Guyot	SO233	Basalt	ICP-MSc	28.6	23.8	255	160	38.9	86.5	68.5	112	24.3	30	700	29	298	68.4	0.887	393	48.5	99.7	11.7	47.5	9.34	2.96	8.26	1.16	6.22	1.11	2.77	0.372	2.29	0.332	6.53	4.01	2.79	5.18	1.47
SO233 DR90-2	-18.44	10.89	Guyot	SO233	Basalt	ICP-MSc	35.6	21.8	237	151	38.3	84.2	65.4	113	24.1	26.3	694	30	307	68.6	0.706	389	48	98.9	11.9	48.3	9.5	3.03	8.37	1.2	6.35	1.14	2.85	0.377	2.31	0.333	6.55	4.24	2.76	5.19	1.53
SO233 DR90-2_Rep	-18.44	10.89	Guyot	SO233
NM31	-18.42	12.1	Agate mountain, cross-cutting dike		Phonolite	ICP-MSc	22.7766	3.37707	48.2067	5.23481	0.752977	0.50551	4.63401	132.213	41.891	140.936	329.223	11.343	1686.31	386.782	3.22767	139.958	17.1755	35.7704	3.98172	14.0906	2.46062	0.737565	2.05548	0.314186	1.8235	0.354247	1.02854	0.16905	1.22217	0.196565	25.0554	11.6512	18.8112	30.6538	4.14178
NM32	-18.42	12.1	Agate mountain, cross-cutting dike		Phonolite	ICP-MSc	44.0062	4.2151	49.5035	5.62035	2.45879	1.16723	7.51154	115.249	32.3647	116.116	641.634	14.7227	662.926	314.515	2.54778	548.898	46.8254	87.4431	9.33836	32.2105	5.04226	1.46653	3.84285	0.525193	2.7606	0.49991	1.33667	0.19908	1.32562	0.203356	12.1484	14.6351	23.0568	28.3202	2.52761
NAM61	-22.61	14.68	Hyperbyssal Plug near Swakopmund		Basanite
Sample	Lat. (˚)	Long. (˚)	Location	Cruise (Ship)	87Sr/86Srd	±2σ	87Sr/86Sre	±2σ	87Sr/86Srf	±2σ	143Nd/144Ndg	±2σ	206Pb/204Pbg	±2σ	207Pb/204Pbg	±2σ	208Pb/204Pbg	±2σ	176Hf/177Hf	±2σ
					least rad.		powder		chips
SO233-DR75-1	-22.0843	5.10389	Ridge-like seamount	SO233	0.703201	6	0.703201	5	0.703344	6	0.512927	4	19.2544	7	15.6287	8	39.3024	25	0.282942	4
SO233-DR75-1Rep	-22.0843	5.10389	Ridge-like seamount	SO233	0.703219	5	0.703219	5	0.703366	6	0.512924	4	19.2596	15	15.6286	20	39.3041	40
SO233 DR89-1	-19.29	9.96	Guyot	SO233	0.702983	5	0.703019	5	0.702983	5	0.512854	5	20.7091	19	15.7708	15	39.9607	38	0.282845	5
SO233 DR89-1_Rep	-19.29	9.96	Guyot	SO233	0.703	5	0.703022	5	0.703	5	0.512861	5	20.7608	15	15.7727	19	40.0016	39
SO233-DR-90-1	-18.44	10.89	Guyot	SO233
SO233 DR90-2	-18.44	10.89	Guyot	SO233	0.702803	4	0.702803	4	0.702944	6	0.512872	4	20.7482	20	15.7635	15	39.9622	37	0.282831	5
SO233 DR90-2_Rep	-18.44	10.89	Guyot	SO233	0.702956	5	0.702812	5	0.702956	5	0.512878	6	20.7536	14	15.7625	19	39.9687	37
NM31	-18.42	12.1	Agate mountain, cross-cutting dike		0.706642	5			0.706642	5	0.512717	5	20.203	9	15.7979	10	40.1668	34
NM32	-18.42	12.1	Agate mountain, cross-cutting dike		0.707029	5			0.707029	5	0.512714	4	20.0054	9	15.7854	10	40.0175	32
arecalculated to 100% on a volatile free basis,
b Major element data from XRF from Mineralogy and Petrography, University of Hamburg,
c Trace element data by ICPMS from the Institute of Geosciences at the Christian-Albrechts University of Kiel
d least radiogenic 87Sr/86Sr from either leached powderf or chipsg analysis
e leached powder, 6N HCl at 150°C for 72 hours and thereafter triple rinsed in 18MΩ H2O
f leached chips; 2N HCl at 70°C for 1 hour and thereafter triple rinsed in 18MΩ H2O.
±2σ within run errors shown for the last significant digit(s).
Geochemical data of SO233 DR75-1 published in: Homrighausen, S., Hoernle, K., Geldmacher, J., Wartho, J.A., Hauff, F., Portnyagin, M., Werner, R., van den Bogaard, P. and Garbe-Schönberg, D. (2018a) Unexpected HIMU-type late-stage volcanism on the Walvis Ridge. Earth Planet Sc Lett 492, 251-263.
Geochemical data of the remaining SO233 samples published in: Homrighausen, S., Hoernle, K., Hauff, F., Geldmacher, J., Wartho, J.-A., van den Bogaard, P. and Garbe-Schönberg, D. (2018b) Global distribution of the HIMU end member: Formation through Archean plume-lid tectonics. Earth-Sci Rev 182, 85-101.
