# Supplementary material for: Paired EMI-HIMU hotspots in the South Atlantic—Starting plume heads trigger compositionally distinct secondary plumes?
Source: Sci Adv. 2020 Jul 8;6(28):eaba0282. doi: 10.1126/sciadv.aba0282 (PMC7343398; doi:10.1126/sciadv.aba0282)
Supplement: aba0282_Section_S2.xlsx [file aba0282_Section_S2.xlsx]

## Sheet: Ar-Ar summary table
S2: 40Ar-39Ar analyses
Cruise #/Area				Rock			Laboratory	Age (± 2σ/95%						Inverse isochron	Initial					% 40Ar*	Steps with
Sample #	Lat. (˚)	Long. (˚)	Location	type (TAS)	Material	Quality	ID #	conf. (Ma)a	MSWD	P %	% 39Ar	Steps	Age type	age ± 2σ (Ma)	40Ar/36Ar	MSWD	P %	SF %	Steps	range	fresh materialb
SO233-DR75-1	-22.0843	5.10389	Walvis Ridge seamount	Basalt	Groundmass	Very altered	75-1m	65.50 ± 0.77	1.5	13	35.4	6-18	WMA	64.8 ± 1.9	337 ± 104	1.5	14	22.2	6-18	33-96	19
SO233 DR89-1	-19.29	9.96	Walvis Ridge guyot	Tephrite	Groundmass	Very altered	89-1m	73.09 ± 0.47	0.93	49	36.2	7-15	WMA	73.2 ± 1.7	294 ± 55	1.1	38	7.8	7-15	29-90	None
SO233-DR-90-1	-18.44	10.89	Walvis Ridge guyot	Basalt	Groundmass	Very altered	901m	73.4 ± 1.2	0.85	62	23.2	4-19	WMA	No isochron	-	-	-	-	-	79-100	3-17
SO233 DR90-2	-18.44	10.89	Walvis Ridge guyot	Basalt	Groundmass	Very altered	90-2m	71.61 ± 0.96	0.73	74	34.2	4-17	WMA	No isochron	-	-	-	-	-	77-96	3-5/8/10-17
Namibia NM31	-18.42	12.1	Agate Mountain, Namibia	Phonolite	K-feldspar	Altered	NM31f-1	82.96 ± 0.30	0.83	58	100	1-10	Plateau	83.08 ± 0.36	242 ± 107	0.82	58	10.4	1-10	91-100	1-2/4-10
Namibia NM31	-18.42	12.1	Agate Mountain, Namibia	Phonolite	K-feldspar	Altered	NM31f-2	82.86 ± 0.27	0.86	63	100	1-20	Plateau	82.79 ± 0.31	381 ± 157	0.82	68	50.3	1-20	73-100	5/8/12-18/20
Namibia NM31	-18.42	12.1	Agate Mountain, Namibia	Phonolite	K-feldspar	Altered	NM31f-1+2	82.90 ± 0.24	0.84	71	-	-	40Ar*/39Ar WMA	-	-	-	-	-	-	-	-
Namibia NM32	-18.42	12.1	Agate Mountain, Namibia	Phonolite	K-feldspar	Altered	NM32f	81.67 ± 0.36	1.5	20	61.3	14-18	Plateau	No isochron	-	-	-	-	-	67-100	5-6/8-9/12/14-18
Namibia NAM61	-22.61	14.68	Hyperbyssal plug near Swakopmund	Basanite	Groundmass	Altered	NAM61m	72.50 ± 0.47	0.54	89	36.7	6-18	Pseudo-plateau	72.5 ± 2.3	294 ± 251	0.59	84	17.5	6-18	63-97	None
The bold values indicate the preferred ages, and italics indicate statistically invalid values (i.e., MSWD < 0.30, P < 5 %, or SF = < 40%).
aAll ages are quoted with 2σ internal errors, except the 40Ar*/39Ar combined WMA that is quoted with a 95% conf. error (i.e., internal errors multipled by √MSWD and t Student's test with n-1 degrees of freedom).
bSteps numbers associated with the degassing of fresh material are determined from the 36Ar/39Ar Alteration Index basalt groundmass and K-feldspar values (<0.0006 and <0.00006, respectively; 46 and references therein)
Abbreviations: TAS = Total Alkali Silica classification; MSWD = Mean Square Weighted Deviation, P = probability, SF = spreading factor, plateau age = > 50% total 39Ar, pseudo-plateau age = 30-49% total 39Ar, WMA = Weighted Mean Age (< 30% total 39Ar),
40Ar*/39Ar WMA = weighted mean age of combined 40Ar*/39Ar ratios from plateau steps of multiple sample splits, and 40Ar* = radiogenic 40Ar*.

## Sheet: DR75-1
	Relative Abundances	Laser power (W)		36Ar [V]	%1s	37Ar [V]	%1s	38Ar [V]	%1s	39Ar [V]	%1s	40Ar [V]	%1s	40(r)/39(k)	± 2s	Age	± 2s	40Ar(r)	39Ar(k)	K/Ca	± 2s	36Ar/39Ar	Step #		Procedure Blanks	Laser power (W)	36Ar [V]	1s	37Ar [V]	1s	38Ar [V]	1s	39Ar [V]	1s	40Ar [V]	1s		Sample Parameters	Laser power (W)	Sample	Material	Location	Analyst	Standard	%1s	J	%1s	MDF	%1s
																(Ma)		(%)	(%)			Alt. Index																						(in Ma)
	C45BA131	0.13		0.0205598	1.28435	0.00546052	3.56081	0.00471502	1.55544	0.0505696	0.504311	9.08865	0.0416101	59.5985	3.17674	139.509	7.15592	33.1584	7.58481	4.72273	0.339692	0.0701113	1		C45BA131	0.13	0.000145068	2.95599e-05	0.00022854	1.56618e-05	8.25848e-05	1.43878e-05	0.000149028	8.20605e-05	0.00275077	0.001073		C45BA131	0.13	SO233 DR75-1 (75-1m)	Groundmass	Walvis Ridge	Jan Sticklus	27.87	0.14	0.001349	0.194	1.0098	0.21
	C45BA132	0.2		0.00546065	3.1122	0.015522	1.08466	0.00189125	14.2759	0.0717838	1.53609	4.30665	0.503371	37.538	1.9131	89.1185	4.43151	62.5594	10.7659	2.35821	0.0886985	0.0131092	2		C45BA132	0.2	0.000162749	2.95599e-05	0.000244345	1.56618e-05	9.40756e-05	1.43878e-05	0.000212374	8.20605e-05	0.00346794	0.001073		C45BA132	0.2	SO233 DR75-1 (75-1m)	Groundmass	Walvis Ridge	Jan Sticklus	27.87	0.14	0.001349	0.194	1.0098	0.21
	C45BA133	0.3		0.000934467	4.82934	0.0351736	1.13936	0.00183259	4.36881	0.130405	0.528407	4.36158	0.079318	31.3556	0.393149	74.7404	0.917978	93.7312	19.5569	1.89046	0.047487	0.00122327	3		C45BA133	0.3	0.000176304	2.95599e-05	0.000256796	1.56618e-05	0.000102616	1.43878e-05	0.000259322	8.20605e-05	0.00399512	0.001073		C45BA133	0.3	SO233 DR75-1 (75-1m)	Groundmass	Walvis Ridge	Jan Sticklus	27.87	0.14	0.001349	0.194	1.0098	0.21
	C45BA134	0.4		0.00111675	3.68624	0.0315764	0.851779	0.00146467	1.74084	0.0971932	0.272201	3.36288	0.100455	31.237	0.310801	74.4634	0.725813	90.26	14.5756	1.56944	0.0280689	0.00196643	4		C45BA134	0.4	0.000187012	2.95599e-05	0.000267016	1.56618e-05	0.000109044	1.43878e-05	0.000294532	8.20605e-05	0.00438533	0.001073		C45BA134	0.4	SO233 DR75-1 (75-1m)	Groundmass	Walvis Ridge	Jan Sticklus	27.87	0.14	0.001349	0.194	1.0098	0.21
	C45BA135	0.5		0.00103795	4.8749	0.0223647	1.60329	0.00102	2.72777	0.0596058	0.484637	2.00724	0.124971	28.5664	0.579621	68.216	1.35828	84.8066	8.93844	1.35888	0.0455218	0.00298568	5		C45BA135	0.5	0.000194645	2.95599e-05	0.000274747	1.56618e-05	0.000113243	1.43878e-05	0.000317425	8.20605e-05	0.00463265	0.001073		C45BA135	0.5	SO233 DR75-1 (75-1m)	Groundmass	Walvis Ridge	Jan Sticklus	27.87	0.14	0.001349	0.194	1.0098	0.21
	C45BA136	0.6	●	0.000502473	6.05439	0.0242311	1.13998	0.000875757	2.51326	0.0628911	0.389049	1.88907	0.0857069	27.7137	0.361964	66.2167	0.849166	92.24	9.43105	1.32333	0.031881	0.00135993	6		C45BA136	0.6	0.00020137	2.95599e-05	0.000282714	1.56618e-05	0.000115924	1.43878e-05	0.000331855	8.20605e-05	0.00477035	0.001073		C45BA136	0.6	SO233 DR75-1 (75-1m)	Groundmass	Walvis Ridge	Jan Sticklus	27.87	0.14	0.001349	0.194	1.0098	0.21
	C45BA137	0.7	●	0.000150021	21.1718	0.0140632	1.4692	0.00039499	5.35688	0.0314932	0.504424	0.918621	0.160781	27.8049	0.665625	66.4306	1.56137	95.2939	4.72246	1.14174	0.0354721	0.000800727	7		C45BA137	0.7	0.00020238	2.95599e-05	0.000284995	1.56618e-05	0.000115344	1.43878e-05	0.000328576	8.20605e-05	0.00471501	0.001073		C45BA137	0.7	SO233 DR75-1 (75-1m)	Groundmass	Walvis Ridge	Jan Sticklus	27.87	0.14	0.001349	0.194	1.0098	0.21
	C45BA138	0.8	●	0.000159328	19.4247	0.0134745	1.26958	0.000324813	6.05003	0.0238729	0.444111	0.686781	0.163321	26.8511	0.808273	64.1917	1.89833	93.2988	3.57949	0.903214	0.0242978	0.00112471	8		C45BA138	0.8	0.000201477	2.95599e-05	0.000285658	1.56618e-05	0.000113393	1.43878e-05	0.000317902	8.20605e-05	0.0045746	0.001073		C45BA138	0.8	SO233 DR75-1 (75-1m)	Groundmass	Walvis Ridge	Jan Sticklus	27.87	0.14	0.001349	0.194	1.0098	0.21
	C45BA139	0.9	●	4.75172e-05	63.6702	0.00637229	2.22236	0.00014896	10.3706	0.0111873	0.791526	0.315711	0.34542	27.021	1.66664	64.5908	3.91345	95.7111	1.67741	0.895007	0.0422303	0.000705973	9		C45BA139	0.9	0.00019898	2.95599e-05	0.000284943	1.56618e-05	0.000110304	1.43878e-05	0.000301179	8.20605e-05	0.00436493	0.001073		C45BA139	0.9	SO233 DR75-1 (75-1m)	Groundmass	Walvis Ridge	Jan Sticklus	27.87	0.14	0.001349	0.194	1.0098	0.21
	C45BA140	1	●	6.07525e-05	47.9147	0.00619484	1.54534	0.000161118	9.28002	0.0118305	0.895253	0.33125	0.356363	26.533	1.54335	63.4446	3.62625	94.7272	1.77391	0.973609	0.0347792	0.000861227	10		C45BA140	1	0.000195206	2.95599e-05	0.000283086	1.56618e-05	0.000106313	1.43878e-05	0.000279755	8.20605e-05	0.00410183	0.001073		C45BA140	1	SO233 DR75-1 (75-1m)	Groundmass	Walvis Ridge	Jan Sticklus	27.87	0.14	0.001349	0.194	1.0098	0.21
	C45BA141	1.1	●	4.26696e-05	71.2568	0.00423591	2.57299	8.13736e-05	17.9737	0.00720203	1.23345	0.202557	0.539689	26.4314	2.59772	63.2059	6.10441	93.9395	1.07985	0.866759	0.0494674	0.000994366	11		C45BA141	1.1	0.000187007	2.95599e-05	0.000278145	1.56618e-05	9.83517e-05	1.43878e-05	0.000237566	8.20605e-05	0.00359127	0.001073		C45BA141	1.1	SO233 DR75-1 (75-1m)	Groundmass	Walvis Ridge	Jan Sticklus	27.87	0.14	0.001349	0.194	1.0098	0.21
	C45BA142	1.2	●	3.03001e-05	98.1734	0.00344753	2.99941	7.38947e-05	20.9936	0.00542943	1.65871	0.156329	0.705603	27.206	3.38737	65.0251	7.95201	94.4461	0.814046	0.802829	0.0550396	0.000932866	12		C45BA142	1.2	0.000181389	2.95599e-05	0.000274416	1.56618e-05	9.31017e-05	1.43878e-05	0.000210191	8.20605e-05	0.00326304	0.001073		C45BA142	1.2	SO233 DR75-1 (75-1m)	Groundmass	Walvis Ridge	Jan Sticklus	27.87	0.14	0.001349	0.194	1.0098	0.21
	C45BA143	1.35	●	4.03536e-05	72.8935	0.00301329	4.52332	6.83477e-05	22.1617	0.00524044	1.68403	0.154221	0.725865	27.2097	3.46943	65.0338	8.1446	92.4214	0.785742	0.886586	0.0855886	0.00130123	13		C45BA143	1.35	0.000175853	2.95599e-05	0.000270557	1.56618e-05	8.79868e-05	1.43878e-05	0.000183955	8.20605e-05	0.00295012	0.001073		C45BA143	1.35	SO233 DR75-1 (75-1m)	Groundmass	Walvis Ridge	Jan Sticklus	27.87	0.14	0.001349	0.194	1.0098	0.21
	C45BA144	1.5	●	6.44238e-05	47.2542	0.00225547	3.69176	6.12765e-05	26.2411	0.00435317	2.10072	0.137597	0.795995	27.2858	4.3201	65.2125	10.1406	86.2931	0.652732	0.983967	0.0835975	0.00252816	14		C45BA144	1.5	0.000170315	2.95599e-05	0.000266523	1.56618e-05	8.28694e-05	1.43878e-05	0.000158291	8.20605e-05	0.00264551	0.001073		C45BA144	1.5	SO233 DR75-1 (75-1m)	Groundmass	Walvis Ridge	Jan Sticklus	27.87	0.14	0.001349	0.194	1.0098	0.21
	C45BA145	2	●	0.000258306	12.2978	0.00551034	1.99392	0.00017129	9.85848	0.00913408	1.13713	0.324734	0.345849	27.2544	2.16192	65.1387	5.07489	76.6284	1.36952	0.845032	0.0387974	0.00484897	15		C45BA145	2	0.000165288	2.95599e-05	0.000262689	1.56618e-05	7.81671e-05	1.43878e-05	0.000135494	8.20605e-05	0.00237638	0.001073		C45BA145	2	SO233 DR75-1 (75-1m)	Groundmass	Walvis Ridge	Jan Sticklus	27.87	0.14	0.001349	0.194	1.0098	0.21
	C45BA146	3	●	0.000444371	8.89441	0.0136693	2.56333	0.000436659	8.45234	0.0269217	1.56877	0.840713	0.249667	26.3998	1.21019	63.1315	2.84397	84.5085	4.03679	1.00409	0.0603573	0.00282299	16		C45BA146	3	0.000158946	2.95599e-05	0.000257416	1.56618e-05	7.19237e-05	1.43878e-05	0.000107667	8.20605e-05	0.00205122	0.001073		C45BA146	3	SO233 DR75-1 (75-1m)	Groundmass	Walvis Ridge	Jan Sticklus	27.87	0.14	0.001349	0.194	1.0098	0.21
	C45BA147	5	●	9.77879e-05	33.3055	0.011393	2.12826	0.000312278	10.7489	0.0216938	0.607717	0.597253	0.209728	26.25	0.950294	62.7795	2.23364	95.3116	3.25284	0.970749	0.0429728	0.000752921	17		C45BA147	5	0.000156824	2.95599e-05	0.000255265	1.56618e-05	6.94611e-05	1.43878e-05	9.90187e-05	8.20605e-05	0.00195303	0.001073		C45BA147	5	SO233 DR75-1 (75-1m)	Groundmass	Walvis Ridge	Jan Sticklus	27.87	0.14	0.001349	0.194	1.0098	0.21
	C45BA148	8	●	7.05269e-05	41.6347	0.00773615	1.45226	0.000214237	7.78929	0.015082	0.800876	0.44026	0.2675	27.8596	1.24444	66.5588	2.91889	95.4042	2.26147	0.99391	0.0329698	0.000782566	18		C45BA148	8	0.000156377	2.95599e-05	0.000254183	1.56618e-05	6.82706e-05	1.43878e-05	9.81595e-05	8.20605e-05	0.00194814	0.001073		C45BA148	8	SO233 DR75-1 (75-1m)	Groundmass	Walvis Ridge	Jan Sticklus	27.87	0.14	0.001349	0.194	1.0098	0.21
	C45BA149	10		5.4188e-05	54.0442	0.00926638	1.86402	0.000201898	8.27776	0.0156346	0.691529	0.408525	0.273927	25.1625	1.16972	60.2216	2.75329	96.2587	2.34419	0.860133	0.0342033	0.000570116	19		C45BA149	10	0.000157923	2.95599e-05	0.000254409	1.56618e-05	6.85864e-05	1.43878e-05	0.000106437	8.20605e-05	0.00205237	0.001073		C45BA149	10	SO233 DR75-1 (75-1m)	Groundmass	Walvis Ridge	Jan Sticklus	27.87	0.14	0.001349	0.194	1.0098	0.21
	C45BA150	15		3.82533e-05	79.2489	0.00391695	2.63421	0.000110951	13.8376	0.00531563	1.6463	0.137456	1.16323	23.8029	3.51415	57.0185	8.28632	92.0021	0.796926	0.691754	0.0429828	0.00120676	20		C45BA150	15	0.000161782	2.95599e-05	0.000256181	1.56618e-05	7.06432e-05	1.43878e-05	0.000125197	8.20605e-05	0.00228152	0.001073		C45BA150	15	SO233 DR75-1 (75-1m)	Groundmass	Walvis Ridge	Jan Sticklus	27.87	0.14	0.001349	0.194	1.0098	0.21
			S	0.0311708	1.10867	0.238877	0.397135	0.0145614	2.08753	0.666839	0.227288	30.6681	0.0757631
	Information on Analysis and Constants Used in Calculations									Results		40(a)/36(a)	± 2s	40(r)/39(k)	± 2s	Age	± 2s	MSWD	39Ar(k)	K/Ca	± 2s
																(Ma)			(%,n)
	Sample = SO233 DR75-1 (75-1M)				Age Equations = Conventional					Age Plateau				27.4062	0.309837	65.4951	0.768799	1.46128	35.4373	0.991006	0.0849233
	Material = Groundmass				Negative Intensities = Allowed										0.0113053		0.0117383	0.130542	13
	Location = Walvis Ridge				Decay Constant 40K = 5.543 ± 0.009 E-10 1/a					Minimal External Error							0.796854	1.8165	2σ Confidence Limit
	Analyst = Jan Sticklus				Decay Constant 39Ar = 2.940 ± 0.016 E-07 1/h					Analytical Error							0.727165	1.20884	Error Magnification
	Project = EXAMPLES				Decay Constant 37Ar = 8.230 ± 0.012 E-04 1/h
	Mass Discrimination Law = POW				Decay Constant 36Cl = 2.257 ± 0.015 E-06 1/a					Total Fusion Age				32.2133	0.348286	76.7419	0.863047		20	1.42334	0.0130265
	Irradiation = can45				Atmospheric Ratio 40/36(a) = 295.50 ± 0.53										0.0108119		0.0112461
	J = 0.00134900 ± 0.00000262				Atmospheric Ratio 38/36(a) = 0.1869 ± 0.0002					Minimal External Error							0.897305
	TCS2 = 27.870 ± 0.039 Ma				Production Ratio 39/37(ca) = 0.000702 ± 0.000012					Analytical Error							0.812323
	IGSN = Undefined				Production Ratio 38/37(ca) = 0.000196 ± 0.000008
	Preferred Age = Undefined				Production Ratio 36/37(ca) = 0.000270 ± 0.000000					Normal Isochron No Convergence		332.87	99.4411	26.8052	0.818029	64.0841	1.93683	1.85382	35.4373
	Classification = Undefined				Production Ratio 40/39(k) = 0.000730 ± 0.000090								0.298738		0.0305175		0.0302232	0.0402451	13
	Experiment Type = SAMPLE				Production Ratio 38/39(k) = 0.012150 ± 0.000033					Minimal External Error							1.94765	1.8528	2σ Confidence Limit
	Extraction Method = Undefined				Production Ratio 36/38(cl) = 262.80					Analytical Error							1.92136	1.36155	Error Magnification
	Heating = 45 sec				Scaling Ratio K/Ca = 0.510												100		Number of Iterations
	Isolation = 15.00 min																0.00207198		Convergence
	Instrument = MAP216
	Lithology = Undefined									Inverse Isochron		337.327	103.548	27.1112	0.782334	64.8027	1.85332	1.46482	35.4373
	Lat-Lon = Undefined - Undefined												0.306965		0.0288564		0.0285994	0.136989	13
	Feature = Undefined									Minimal External Error							1.86488	1.8528	2σ Confidence Limit
	Weight = 2.302 mg									Analytical Error							1.83679	1.2103	Error Magnification
																	5		Number of Iterations
																	2.20682e-05		Convergence
																	0.222112		Spreading Factor
	Abbreviations: W = Watts, V = Volts, r = radiogenic, k = K-derived, Alt. = alteration, c = cosmogenic-derived, ca = Ca-derived, cl = Cl-derived, and a = atmospheric-derived.
	* Alteration Index values in italics indicate analyses from fresh material, normal font is from altered material (Baksi, 2007; van den Bogaard, 2013)
	Values shown in red are negative values.
	Blue dots in tables indicate selected steps used to calculate the weighted mean age plateau, and isochron ages.
	Green squares in inverse isochron plots indicate selected steps (blue dots in tables), and blue squares are non-selected steps.
	Pink lines in the isochron plots indicate a line fit through selected data, and the purple lines incidate a fit through an air 40Ar/36Ar ratio (295.5).
[truncated: 41 more columns]

## Sheet: DR89-1
	Relative Abundances	Laser power (W)		36Ar [V]	%1s	37Ar [V]	%1s	38Ar [V]	%1s	39Ar [V]	%1s	40Ar [V]	%1s	40(r)/39(k)	± 2s	Age	± 2s	40Ar(r)	39Ar(k)	K/Ca	± 2s	36Ar/39Ar	Step #		Procedure Blanks	Laser power (W)	36Ar [V]	1s	37Ar [V]	1s	38Ar [V]	1s	39Ar [V]	1s	40Ar [V]	1s		Sample Parameters	Laser power (W)	Sample	Material	Location	Analyst	Standard	%1s	J	%1s	MDF	%1s
																(Ma)		(%)	(%)			Alt. Index																						(in Ma)
	C45BA151	0.13		0.00755285	2.34719	0.00651107	16.7815	0.00186204	11.0795	0.0192502	3.5437	3.13112	0.3707	46.7517	6.49971	113.903	15.3459	28.7363	2.14082	1.50748	0.517119	0.0601535	1		C45BA151	0.13	0.000179724	1.98796e-05	0.000282736	1.60721e-05	9.0932e-05	2.42548e-05	0.000218242	9.75986e-05	0.00335546	0.00133205		C45BA151	0.13	SO233 DR89-1 (89-1m)	Groundmass	Walvis Ridge	Jan Sticklus	27.87	0.14	0.001394	0.194	1.0098	0.21
	C45BA152	0.2		0.00420401	4.34305	0.0157796	1.65525	0.00167447	2.54192	0.03876	1.18969	2.50777	0.344239	32.6906	2.92776	80.3949	7.04206	50.5121	4.31029	1.25237	0.0510625	0.016616	2		C45BA152	0.2	0.000195777	1.98796e-05	0.000311017	1.60721e-05	0.000109658	2.42548e-05	0.000292721	9.75986e-05	0.00416935	0.00133205		C45BA152	0.2	SO233 DR89-1 (89-1m)	Groundmass	Walvis Ridge	Jan Sticklus	27.87	0.14	0.001394	0.194	1.0098	0.21
	C45BA153	0.3		0.00128726	17.7147	0.0410886	5.45595	0.00166448	6.5095	0.101297	0.533239	3.6069	0.389745	31.8927	1.40144	78.4747	3.37444	89.5431	11.2648	1.25697	0.137813	0.00193193	3		C45BA153	0.3	0.000209448	1.98796e-05	0.000333862	1.60721e-05	0.000124985	2.42548e-05	0.000352672	9.75986e-05	0.00480695	0.00133205		C45BA153	0.3	SO233 DR89-1 (89-1m)	Groundmass	Walvis Ridge	Jan Sticklus	27.87	0.14	0.001394	0.194	1.0098	0.21
	C45BA154	0.4		0.000552545	6.56289	0.055588	0.825036	0.00173313	2.5035	0.122929	0.351594	4.03387	0.0587409	31.5319	0.284811	77.6057	0.686109	96.0603	13.6698	1.12747	0.0202239	0.000670553	4		C45BA154	0.4	0.000220318	1.98796e-05	0.000350708	1.60721e-05	0.000136502	2.42548e-05	0.000396592	9.75986e-05	0.00525403	0.00133205		C45BA154	0.4	SO233 DR89-1 (89-1m)	Groundmass	Walvis Ridge	Jan Sticklus	27.87	0.14	0.001394	0.194	1.0098	0.21
	C45BA155	0.5		0.00058776	4.19841	0.0565518	0.819518	0.00143608	2.06655	0.105341	0.284455	3.44106	0.0500459	31.0709	0.227055	76.4948	0.547311	95.0816	11.7134	0.949638	0.0164765	0.000833391	5		C45BA155	0.5	0.000228596	1.98796e-05	0.000362121	1.60721e-05	0.000144543	2.42548e-05	0.000425961	9.75986e-05	0.00552928	0.00133205		C45BA155	0.5	SO233 DR89-1 (89-1m)	Groundmass	Walvis Ridge	Jan Sticklus	27.87	0.14	0.001394	0.194	1.0098	0.21
	C45BA156	0.6		0.000604447	4.29684	0.060385	0.770303	0.00122305	3.32232	0.0933143	0.296849	2.99501	0.0739985	30.2466	0.248318	74.5066	0.599224	94.195	10.3752	0.787756	0.013007	0.000966525	6		C45BA156	0.6	0.000237164	1.98796e-05	0.000370583	1.60721e-05	0.000151105	2.42548e-05	0.000446547	9.75986e-05	0.00565728	0.00133205		C45BA156	0.6	SO233 DR89-1 (89-1m)	Groundmass	Walvis Ridge	Jan Sticklus	27.87	0.14	0.001394	0.194	1.0098	0.21
	C45BA157	0.7	●	0.000716183	3.90034	0.0514629	0.77236	0.000988783	3.1397	0.0719966	0.363774	2.35518	0.100926	29.8442	0.322947	73.5355	0.779736	91.1864	8.00464	0.713132	0.0121777	0.00149583	7		C45BA157	0.7	0.000239577	1.98796e-05	0.000370311	1.60721e-05	0.00015153	2.42548e-05	0.000444443	9.75986e-05	0.00556689	0.00133205		C45BA157	0.7	SO233 DR89-1 (89-1m)	Groundmass	Walvis Ridge	Jan Sticklus	27.87	0.14	0.001394	0.194	1.0098	0.21
	C45BA158	0.8	●	0.000657654	3.76176	0.0393098	0.821594	0.000781023	3.71658	0.0548515	0.357012	1.80444	0.108298	29.4251	0.347201	72.5233	0.838764	89.4018	6.09842	0.711278	0.0127444	0.00180894	8		C45BA158	0.8	0.000240163	1.98796e-05	0.000366671	1.60721e-05	0.000149697	2.42548e-05	0.000433186	9.75986e-05	0.00537293	0.00133205		C45BA158	0.8	SO233 DR89-1 (89-1m)	Groundmass	Walvis Ridge	Jan Sticklus	27.87	0.14	0.001394	0.194	1.0098	0.21
	C45BA159	0.9	●	0.000558333	4.27601	0.0349644	0.800795	0.000670974	4.39018	0.0462473	0.35052	1.53239	0.105444	29.6426	0.376106	73.0486	0.90833	89.4133	5.14166	0.674218	0.0117884	0.00182005	9		C45BA159	0.9	0.000239131	1.98796e-05	0.000360229	1.60721e-05	0.000145937	2.42548e-05	0.000414252	9.75986e-05	0.00509407	0.00133205		C45BA159	0.9	SO233 DR89-1 (89-1m)	Groundmass	Walvis Ridge	Jan Sticklus	27.87	0.14	0.001394	0.194	1.0098	0.21
	C45BA160	1	●	0.000596366	3.89411	0.0318322	0.967701	0.00065791	3.97719	0.0433416	0.401867	1.45084	0.118747	29.4817	0.40388	72.66	0.975617	88.0266	4.81869	0.694041	0.0145458	0.00207963	10		C45BA160	1	0.000236691	1.98796e-05	0.00035155	1.60721e-05	0.000140583	2.42548e-05	0.00038912	9.75986e-05	0.00474898	0.00133205		C45BA160	1	SO233 DR89-1 (89-1m)	Groundmass	Walvis Ridge	Jan Sticklus	27.87	0.14	0.001394	0.194	1.0098	0.21
	C45BA161	1.1	●	0.000303021	7.33883	0.0190629	1.06031	0.000384597	6.77856	0.027248	0.561711	0.906052	0.15973	30.0357	0.598562	73.9978	1.44482	90.2831	3.02949	0.728622	0.0174875	0.0016764	11		C45BA161	1.1	0.000230118	1.98796e-05	0.000333783	1.60721e-05	0.000129112	2.42548e-05	0.000337853	9.75986e-05	0.00408226	0.00133205		C45BA161	1.1	SO233 DR89-1 (89-1m)	Groundmass	Walvis Ridge	Jan Sticklus	27.87	0.14	0.001394	0.194	1.0098	0.21
	C45BA162	1.2	●	0.000391652	5.45724	0.0173833	1.17219	0.000366303	8.18793	0.0222536	0.647729	0.773783	0.204206	29.6484	0.700542	73.0627	1.69186	85.2206	2.47405	0.652529	0.0174802	0.00266654	12		C45BA162	1.2	0.000224954	1.98796e-05	0.000321908	1.60721e-05	0.000121144	2.42548e-05	0.000303428	9.75986e-05	0.00365195	0.00133205		C45BA162	1.2	SO233 DR89-1 (89-1m)	Groundmass	Walvis Ridge	Jan Sticklus	27.87	0.14	0.001394	0.194	1.0098	0.21
	C45BA163	1.35	●	0.000400997	5.46249	0.0176574	1.20826	0.000349617	7.53851	0.0215164	0.635942	0.757721	0.19571	29.7907	0.724943	73.4063	1.75045	84.5458	2.39204	0.621103	0.0169632	0.00282397	13		C45BA163	1.35	0.000219147	1.98796e-05	0.000309863	1.60721e-05	0.000112799	2.42548e-05	0.000268203	9.75986e-05	0.00322367	0.00133205		C45BA163	1.35	SO233 DR89-1 (89-1m)	Groundmass	Walvis Ridge	Jan Sticklus	27.87	0.14	0.001394	0.194	1.0098	0.21
	C45BA164	1.5	●	0.000343283	6.56681	0.0148546	1.10422	0.000266599	10.0494	0.0166255	0.734537	0.586289	0.234312	29.2519	0.925022	72.1048	2.23518	82.8982	1.84821	0.570442	0.0151335	0.00312936	14		C45BA164	1.5	0.000213125	1.98796e-05	0.000298602	1.60721e-05	0.000104697	2.42548e-05	0.00023482	9.75986e-05	0.0028296	0.00133205		C45BA164	1.5	SO233 DR89-1 (89-1m)	Groundmass	Walvis Ridge	Jan Sticklus	27.87	0.14	0.001394	0.194	1.0098	0.21
	C45BA165	2	●	0.000416041	6.14713	0.0208078	1.21126	0.000337609	8.15615	0.0211653	0.637575	0.75743	0.194268	30.0764	0.823252	74.0959	1.98707	83.9861	2.35273	0.518405	0.0141941	0.00297365	15		C45BA165	2	0.000206662	1.98796e-05	0.000287869	1.60721e-05	9.65836e-05	2.42548e-05	0.000202327	9.75986e-05	0.00245974	0.00133205		C45BA165	2	SO233 DR89-1 (89-1m)	Groundmass	Walvis Ridge	Jan Sticklus	27.87	0.14	0.001394	0.194	1.0098	0.21
	C45BA166	3		0.000487272	4.87276	0.0314311	0.846174	0.000535183	4.87218	0.0347798	0.402793	1.15272	0.144985	29.0934	0.476919	71.7217	1.15265	87.7244	3.86633	0.563978	0.0105719	0.00211104	16		C45BA166	3	0.000196014	1.98796e-05	0.000273685	1.60721e-05	8.46567e-05	2.42548e-05	0.000157123	9.75986e-05	0.00198267	0.00133205		C45BA166	3	SO233 DR89-1 (89-1m)	Groundmass	Walvis Ridge	Jan Sticklus	27.87	0.14	0.001394	0.194	1.0098	0.21
	C45BA167	5		0.000640962	3.43776	0.039339	0.958776	0.000661395	4.11303	0.0425148	0.395408	1.42208	0.113333	29.0862	0.391056	71.7043	0.945138	86.8999	4.72613	0.550814	0.0114262	0.00227361	17		C45BA167	5	0.000189949	1.98796e-05	0.000268193	1.60721e-05	7.88975e-05	2.42548e-05	0.000137383	9.75986e-05	0.00180629	0.00133205		C45BA167	5	SO233 DR89-1 (89-1m)	Groundmass	Walvis Ridge	Jan Sticklus	27.87	0.14	0.001394	0.194	1.0098	0.21
	C45BA168	8		0.00016887	12.4615	0.00654215	2.15116	0.000168585	14.9553	0.00780115	1.43863	0.273792	0.49822	28.7831	1.83145	70.9717	4.4282	81.9633	0.867262	0.607788	0.0314635	0.00328482	18		C45BA168	8	0.000184417	1.98796e-05	0.000265708	1.60721e-05	7.46337e-05	2.42548e-05	0.000125146	9.75986e-05	0.0017369	0.00133205		C45BA168	8	SO233 DR89-1 (89-1m)	Groundmass	Walvis Ridge	Jan Sticklus	27.87	0.14	0.001394	0.194	1.0098	0.21
	C45BA169	10		0.000247859	9.90037	0.00666087	1.93363	0.000162046	15.3585	0.00814984	1.39843	0.299665	0.453057	27.8631	1.97239	68.7459	4.77488	75.7344	0.90604	0.623647	0.0297703	0.00462996	19		C45BA169	10	0.000179626	1.98796e-05	0.000266796	1.60721e-05	7.21983e-05	2.42548e-05	0.000121888	9.75986e-05	0.00179319	0.00133205		C45BA169	10	SO233 DR89-1 (89-1m)	Groundmass	Walvis Ridge	Jan Sticklus	27.87	0.14	0.001394	0.194	1.0098	0.21
			S	0.0207174	1.71711	0.567212	0.493404	0.0159239	1.66518	0.899383	0.143089	33.7881	0.0631547
	Information on Analysis and Constants Used in Calculations									Results		40(a)/36(a)	± 2s	40(r)/39(k)	± 2s	Age	± 2s	MSWD	39Ar(k)	K/Ca	± 2s
																(Ma)			(%,n)
	Sample = SO233 DR89-1 (89-1M)				Age Equations = Conventional					Age Plateau				29.6603	0.157214	73.0914	0.470529	0.928607	36.1599	0.65792	0.0472636
	Material = Groundmass				Negative Intensities = Allowed										0.00530048		0.00643754	0.491146	9
	Location = Walvis Ridge				Decay Constant 40K = 5.543 ± 0.009 E-10 1/a					Minimal External Error							0.525455	2	2σ Confidence Limit
	Analyst = Jan Sticklus				Decay Constant 39Ar = 2.940 ± 0.016 E-07 1/h					Analytical Error							0.379677	1	Error Magnification
	Project = EXAMPLES				Decay Constant 37Ar = 8.230 ± 0.012 E-04 1/h
	Mass Discrimination Law = POW				Decay Constant 36Cl = 2.257 ± 0.015 E-06 1/a					Total Fusion Age				30.8245	0.254649	75.9009	0.678378		19	0.808308	0.00830538
	Irradiation = can45				Atmospheric Ratio 40/36(a) = 295.50 ± 0.53										0.00826123		0.00893768
	J = 0.00139400 ± 0.00000270				Atmospheric Ratio 38/36(a) = 0.1869 ± 0.0002					Minimal External Error							0.720547
	TCS2 = 27.870 ± 0.039 Ma				Production Ratio 39/37(ca) = 0.000702 ± 0.000012					Analytical Error							0.614027
	IGSN = Undefined				Production Ratio 38/37(ca) = 0.000196 ± 0.000008
	Preferred Age = Undefined				Production Ratio 36/37(ca) = 0.000270 ± 0.000000					Normal Isochron No Convergence		290.377	54.3902	29.7054	0.708344	73.2003	1.73306	1.03316	36.1599
	Classification = Undefined				Production Ratio 40/39(k) = 0.000730 ± 0.000090								0.187309		0.0238456		0.0236756	0.405118	9
	Experiment Type = SAMPLE				Production Ratio 38/39(k) = 0.012150 ± 0.000033					Minimal External Error							1.74882	2.06904	2σ Confidence Limit
	Extraction Method = Undefined				Production Ratio 36/38(cl) = 262.80					Analytical Error							1.71057	1.01645	Error Magnification
	Heating = 45 sec				Scaling Ratio K/Ca = 0.510												100		Number of Iterations
	Isolation = 15.00 min																0.000584329		Convergence
	Instrument = MAP216
	Lithology = Undefined									Inverse Isochron		293.596	55.0347	29.6861	0.707744	73.1536	1.73165	1.06253	36.1599
	Lat-Lon = Undefined - Undefined												0.18745		0.0238409		0.0236714	0.384773	9
	Feature = Undefined									Minimal External Error							1.7474	2.06904	2σ Confidence Limit
	Weight = 3.491 mg									Analytical Error							1.70917	1.03079	Error Magnification
																	3		Number of Iterations
																	8.70844e-05		Convergence
																	0.0781177		Spreading Factor
	Abbreviations: W = Watts, V = Volts, r = radiogenic, k = K-derived, Alt. = alteration, c = cosmogenic-derived, ca = Ca-derived, cl = Cl-derived, and a = atmospheric-derived.
	* Alteration Index values in italics indicate analyses from fresh material, normal font is from altered material (Baksi, 2007; van den Bogaard, 2013)
	Values shown in red are negative values.
	Blue dots in tables indicate selected steps used to calculate the weighted mean age plateau, and isochron ages.
	Green squares in inverse isochron plots indicate selected steps (blue dots in tables), and blue squares are non-selected steps.
	Pink lines in the isochron plots indicate a line fit through selected data, and the purple lines incidate a fit through an air 40Ar/36Ar ratio (295.5).
[truncated: 41 more columns]

## Sheet: DR90-1
	Relative Abundances	Laser power (W)		36Ar [V]	%1s	37Ar [V]	%1s	38Ar [V]	%1s	39Ar [V]	%1s	40Ar [V]	%1s	40(r)/39(k)	± 2s	Age	± 2s	40Ar(r)	39Ar(k)	K/Ca	± 2s	36Ar/39Ar	Step #		Procedure Blanks	Laser power (W)	36Ar [V]	1s	37Ar [V]	1s	38Ar [V]	1s	39Ar [V]	1s	40Ar [V]	1s		Sample Parameters	Laser power (W)	Sample	Material	Location	Analyst	Standard	%1s	J	%1s	MDF	%1s
																(Ma)		(%)	(%)			Alt. Index*																						(in Ma)
	C45CA121	0.13		0.0026412	1.43125	0.0136727	1.49478	0.000857751	2.69124	0.0138313	0.76861	3.70856	0.0534845	211.925	3.65556	101.938	1.7096	78.9841	12.8646	0.515559	0.0173336	0.00422019	1		C45CA121	0.13	0.000143397	2.35456e-05	0.000233642	1.09247e-05	5.97936e-05	8.51426e-06	9.17453e-05	4.28841e-05	0.00190646	0.000267128		C45CA121	0.13	SO233 DR90-1 (901m)	Groundmass	Walvis Ridge	Jan Sticklus	27.87	0.14	0.0002743	0.095	1.0098	0.21
	C45CA122	0.2		0.00149284	2.40922	0.062892	0.889176	0.00103018	2.38434	0.0395946	0.419969	7.26024	0.0565495	172.542	1.56159	83.425	0.737843	93.9929	36.8116	0.32072	0.006309	0.00082491	2		C45CA122	0.2	0.000152825	2.35456e-05	0.000249048	1.09247e-05	6.96017e-05	8.51426e-06	0.000116973	4.28841e-05	0.00204756	0.000267128		C45CA122	0.2	SO233 DR90-1 (901m)	Groundmass	Walvis Ridge	Jan Sticklus	27.87	0.14	0.0002743	0.095	1.0098	0.21
	C45CA123	0.3		0.000504572	4.77332	0.100086	0.780799	0.00057303	3.32942	0.0292508	0.358335	4.88321	0.0524294	162.508	1.27758	78.6778	0.605242	97.11	27.1599	0.148693	0.00255594	0.000361296	3		C45CA123	0.3	0.000160223	2.35456e-05	0.000261318	1.09247e-05	7.70727e-05	8.51426e-06	0.000136215	4.28841e-05	0.0021537	0.000267128		C45CA123	0.3	SO233 DR90-1 (901m)	Groundmass	Walvis Ridge	Jan Sticklus	27.87	0.14	0.0002743	0.095	1.0098	0.21
	C45CA124	0.4	●	0.000149077	16.271	0.0848055	0.736769	0.000195176	7.03144	0.0102312	0.839713	1.59323	0.0438164	152.969	2.94682	74.1528	1.39953	97.6596	9.46729	0.0611698	0.00137127	0.000272902	4		C45CA124	0.4	0.000165773	2.35456e-05	0.00027072	1.09247e-05	8.24251e-05	8.51426e-06	0.000150023	4.28841e-05	0.00222811	0.000267128		C45CA124	0.4	SO233 DR90-1 (901m)	Groundmass	Walvis Ridge	Jan Sticklus	27.87	0.14	0.0002743	0.095	1.0098	0.21
	C45CA125	0.5	●	7.26699e-05	32.0509	0.0633459	0.81572	7.93063e-05	14.5217	0.00355954	1.80582	0.514561	0.0915791	141.716	6.50206	68.8008	3.0972	96.8093	3.27166	0.0282999	0.00113341	0.0003454	5		C45CA125	0.5	0.000169655	2.35456e-05	0.000277522	1.09247e-05	8.58778e-05	8.51426e-06	0.000158949	4.28841e-05	0.00227405	0.000267128		C45CA125	0.5	SO233 DR90-1 (901m)	Groundmass	Walvis Ridge	Jan Sticklus	27.87	0.14	0.0002743	0.095	1.0098	0.21
	C45CA126	0.6	●	2.01433e-05	116.831	0.0447004	0.822732	1.20168e-05	105.356	0.00140752	3.23293	0.209046	0.193859	150.175	14.1826	72.8256	6.74073	98.8594	1.28085	0.0157008	0.00107008	0.000126813	6		C45CA126	0.6	0.000172898	2.35456e-05	0.000283788	1.09247e-05	8.80036e-05	8.51426e-06	0.000164473	4.28841e-05	0.00229621	0.000267128		C45CA126	0.6	SO233 DR90-1 (901m)	Groundmass	Walvis Ridge	Jan Sticklus	27.87	0.14	0.0002743	0.095	1.0098	0.21
	C45CA127	0.7	●	2.3397e-05	102.515	0.0362439	0.823296	1.1943e-05	102.176	0.00116325	3.81119	0.179037	0.158005	153.819	17.2964	74.5567	8.21275	97.7542	1.05902	0.0160105	0.00127529	0.000258817	7		C45CA127	0.7	0.000173227	2.35456e-05	0.000284991	1.09247e-05	8.74733e-05	8.51426e-06	0.000163114	4.28841e-05	0.00228231	0.000267128		C45CA127	0.7	SO233 DR90-1 (901m)	Groundmass	Walvis Ridge	Jan Sticklus	27.87	0.14	0.0002743	0.095	1.0098	0.21
	C45CA128	0.8	●	2.26942e-05	116.623	0.023434	1.19966	1.18843e-05	99.7595	0.000746096	5.97363	0.116387	0.253806	152.885	28.4445	74.1128	13.5095	95.8452	0.679119	0.0158795	0.00197705	0.000485349	8		C45CA128	0.8	0.000172586	2.35456e-05	0.000284613	1.09247e-05	8.59147e-05	8.51426e-06	0.000159077	4.28841e-05	0.00225309	0.000267128		C45CA128	0.8	SO233 DR90-1 (901m)	Groundmass	Walvis Ridge	Jan Sticklus	27.87	0.14	0.0002743	0.095	1.0098	0.21
	C45CA129	0.9	●	7.06181e-06	334.32	0.0233318	0.87108	6.37919e-06	233.747	0.000776008	6.26255	0.122045	0.239797	160.368	27.5508	77.6637	13.0593	99.8161	0.707026	0.0166044	0.00214421	2.16052e-05	9		C45CA129	0.9	0.000171104	2.35456e-05	0.000282889	1.09247e-05	8.34291e-05	8.51426e-06	0.00015261	4.28841e-05	0.00220964	0.000267128		C45CA129	0.9	SO233 DR90-1 (901m)	Groundmass	Walvis Ridge	Jan Sticklus	27.87	0.14	0.0002743	0.095	1.0098	0.21
	C45CA130	1	●	1.11387e-05	223.971	0.0192793	1.10654	-5.90715e-06	266.704	0.000639856	7.34688	0.108152	0.262672	169.88	34.7177	82.1669	16.4154	98.3795	0.582951	0.0165683	0.00251403	0.000205085	10		C45CA130	1	0.000168969	2.35456e-05	0.000280074	1.09247e-05	8.02729e-05	8.51426e-06	0.000144362	4.28841e-05	0.00215596	0.000267128		C45CA130	1	SO233 DR90-1 (901m)	Groundmass	Walvis Ridge	Jan Sticklus	27.87	0.14	0.0002743	0.095	1.0098	0.21
	C45CA131	1.1	●	2.77318e-05	91.8406	0.0169443	1.09944	9.34785e-06	170.548	0.000562989	8.30538	0.0877933	0.352687	146.892	36.995	71.2643	17.5982	92.2064	0.512932	0.0165872	0.00283829	0.000910159	11		C45CA131	1.1	0.000164481	2.35456e-05	0.000273734	1.09247e-05	7.4161e-05	8.51426e-06	0.000128273	4.28841e-05	0.00205336	0.000267128		C45CA131	1.1	SO233 DR90-1 (901m)	Groundmass	Walvis Ridge	Jan Sticklus	27.87	0.14	0.0002743	0.095	1.0098	0.21
	C45CA132	1.2	●	1.37184e-05	197.998	0.0158935	1.21224	9.01489e-07	1557.13	0.000547312	8.65807	0.0838215	0.37276	151.144	40.1449	73.2858	19.0752	96.6773	0.499027	0.0172044	0.00306964	0.000381065	12		C45CA132	1.2	0.000161485	2.35456e-05	0.000269324	1.09247e-05	7.02857e-05	8.51426e-06	0.000117972	4.28841e-05	0.0019883	0.000267128		C45CA132	1.2	SO233 DR90-1 (901m)	Groundmass	Walvis Ridge	Jan Sticklus	27.87	0.14	0.0002743	0.095	1.0098	0.21
	C45CA133	1.35	●	1.83497e-05	130.356	0.0171337	1.34045	3.74357e-07	2612.62	0.000613059	7.93956	0.0948652	0.37439	151.091	33.9635	73.2609	16.1383	95.7258	0.559411	0.0178902	0.00293713	0.000495288	13		C45CA133	1.35	0.000158496	2.35456e-05	0.000264803	1.09247e-05	6.65393e-05	8.51426e-06	0.000107908	4.28841e-05	0.0019249	0.000267128		C45CA133	1.35	SO233 DR90-1 (901m)	Groundmass	Walvis Ridge	Jan Sticklus	27.87	0.14	0.0002743	0.095	1.0098	0.21
	C45CA134	1.5	●	-5.62708e-07	4697.01	0.0189011	1.0338	1.6457e-05	71.0143	0.000763377	6.10844	0.115141	0.248874	155.733	28.4454	75.4651	13.4998	101.455	0.698165	0.0202399	0.00255102	-	14		C45CA134	1.5	0.000155692	2.35456e-05	0.00026044	1.09247e-05	6.31403e-05	8.51426e-06	9.86305e-05	4.28841e-05	0.0018664	0.000267128		C45CA134	1.5	SO233 DR90-1 (901m)	Groundmass	Walvis Ridge	Jan Sticklus	27.87	0.14	0.0002743	0.095	1.0098	0.21
	C45CA135	2	●	1.99588e-05	120.994	0.0198653	1.25952	3.34854e-05	35.0005	0.000848346	5.94926	0.128377	0.248111	148.688	24.8335	72.1186	11.8075	96.6414	0.77662	0.0214215	0.00264707	0.000380644	15		C45CA135	2	0.000153256	2.35456e-05	0.000256503	1.09247e-05	6.03077e-05	8.51426e-06	9.06921e-05	4.28841e-05	0.00181605	0.000267128		C45CA135	2	SO233 DR90-1 (901m)	Groundmass	Walvis Ridge	Jan Sticklus	27.87	0.14	0.0002743	0.095	1.0098	0.21
	C45CA136	3	●	3.04273e-05	78.2954	0.033647	1.08452	1.97638e-05	68.5751	0.00135793	3.26512	0.214564	0.170154	156.08	14.8072	75.6297	7.02663	97.0611	1.24191	0.0202246	0.00141394	0.000347726	16		C45CA136	3	0.000150513	2.35456e-05	0.000251642	1.09247e-05	5.74489e-05	8.51426e-06	8.19721e-05	4.28841e-05	0.0017593	0.000267128		C45CA136	3	SO233 DR90-1 (901m)	Groundmass	Walvis Ridge	Jan Sticklus	27.87	0.14	0.0002743	0.095	1.0098	0.21
	C45CA137	5	●	1.13213e-05	239.445	0.025956	1.13956	2.27199e-05	48.3887	0.00112665	4.02591	0.175219	0.217158	156.929	19.3481	76.0327	9.17943	99.2731	1.03168	0.0217792	0.00185033	8.46233e-05	17		C45CA137	5	0.00014993	2.35456e-05	0.000250169	1.09247e-05	5.71688e-05	8.51426e-06	8.02722e-05	4.28841e-05	0.00174647	0.000267128		C45CA137	5	SO233 DR90-1 (901m)	Groundmass	Walvis Ridge	Jan Sticklus	27.87	0.14	0.0002743	0.095	1.0098	0.21
	C45CA138	8	●	2.03037e-05	119.647	0.0137578	1.47849	-5.60277e-06	221.769	0.000531966	8.16306	0.0807786	0.340478	145.272	36.6089	70.4939	17.422	93.932	0.48614	0.0193619	0.00327005	0.000690031	18		C45CA138	8	0.000150332	2.35456e-05	0.00025002	1.09247e-05	5.82158e-05	8.51426e-06	8.17969e-05	4.28841e-05	0.00175278	0.000267128		C45CA138	8	SO233 DR90-1 (901m)	Groundmass	Walvis Ridge	Jan Sticklus	27.87	0.14	0.0002743	0.095	1.0098	0.21
	C45CA139	10	●	2.32022e-05	103.986	0.00776696	1.45219	3.16545e-08	49809.1	0.000338603	13.5309	0.0576946	0.480363	154.459	60.3287	74.8606	28.6407	89.1908	0.310081	0.0218756	0.00605031	0.00137932	19		C45CA139	10	0.000151934	2.35456e-05	0.000251537	1.09247e-05	6.08395e-05	8.51426e-06	8.72097e-05	4.28841e-05	0.00178224	0.000267128		C45CA139	10	SO233 DR90-1 (901m)	Groundmass	Walvis Ridge	Jan Sticklus	27.87	0.14	0.0002743	0.095	1.0098	0.21
			S	0.00510924	2.2451	0.641657	0.247047	0.00286923	2.2774	0.10789	0.280484	19.7327	0.0275184
	Information on Analysis and Constants Used in Calculations									Results		40(a)/36(a)	± 2s	40(r)/39(k)	± 2s	Age	± 2s	MSWD	39Ar(k)	K/Ca	± 2s
																(Ma)			(%,n)
	Sample = SO233 DR90-1 (901M)				Age Equations = Conventional					Age Plateau				151.474	2.47055	73.443	1.18174	0.848495	23.1639	0.0239535	0.00699923
	Material = Groundmass				Negative Intensities = Allowed										0.01631		0.0160906	0.623342	16
	Location = Walvis Ridge				Decay Constant 40K = 5.543 ± 0.009 E-10 1/a					Minimal External Error							1.20488	1.7303	2σ Confidence Limit
	Analyst = Jan Sticklus				Decay Constant 39Ar = 2.940 ± 0.016 E-07 1/h					Analytical Error							1.1738	1	Error Magnification
	Project = EXAMPLES				Decay Constant 37Ar = 8.230 ± 0.012 E-04 1/h
	Mass Discrimination Law = POW				Decay Constant 36Cl = 2.257 ± 0.015 E-06 1/a					Total Fusion Age				170.087	1.1521	82.2645	0.565737		19	0.0853951	0.000639882
	Irradiation = can45				Atmospheric Ratio 40/36(a) = 295.50 ± 0.53										0.00677361		0.00687705
	J = 0.00027430 ± 0.00000026				Atmospheric Ratio 38/36(a) = 0.1869 ± 0.0002					Minimal External Error							0.623985
	TCS2 = 27.870 ± 0.039 Ma				Production Ratio 39/37(ca) = 0.000702 ± 0.000012					Analytical Error							0.544714
	IGSN = Undefined				Production Ratio 38/37(ca) = 0.000196 ± 0.000008
	Preferred Age = Undefined				Production Ratio 36/37(ca) = 0.000270 ± 0.000000					Normal Isochron		-232.95	551.155	160.346	7.90614	77.6533	3.75037	0.38308	23.1639
	Classification = Undefined				Production Ratio 40/39(k) = 0.000730 ± 0.000090								2.36598		0.0493066		0.0482963	0.98009	16
	Experiment Type = SAMPLE				Production Ratio 38/39(k) = 0.012150 ± 0.000033					Minimal External Error							3.75859	1.75593	2σ Confidence Limit
	Extraction Method = Undefined				Production Ratio 36/38(cl) = 262.80					Analytical Error							3.74759	1	Error Magnification
	Heating = 45 sec				Scaling Ratio K/Ca = 0.510												1		Number of Iterations
	Isolation = 15.00 min																0.000289657		Convergence
	Instrument = MAP216
	Lithology = Undefined									Inverse Isochron Overestimated Error		-5498.92	37966.9	225.783	137.325	108.407	63.9936	0.156416	23.1639
	Lat-Lon = Undefined - Undefined												6.90444		0.608218		0.590307	0.999855	16
	Feature = Undefined									Minimal External Error							63.9945	1.75593	2σ Confidence Limit
	Weight = 2.981 mg									Analytical Error							63.9933	1	Error Magnification
																	8		Number of Iterations
																	2.38369e-05		Convergence
																	0.256138		Spreading Factor
	Abbreviations: W = Watts, V = Volts, r = radiogenic, k = K-derived, Alt. = alteration, c = cosmogenic-derived, ca = Ca-derived, cl = Cl-derived, and a = atmospheric-derived.
	* Alteration Index values in italics indicate analyses from fresh material, normal font is from altered material (Baksi, 2007; van den Bogaard, 2013)
	Values shown in red are negative values.
	Blue dots in tables indicate selected steps used to calculate the weighted mean age plateau, and isochron ages.
	Green squares in inverse isochron plots indicate selected steps (blue dots in tables), and blue squares are non-selected steps.
	Pink lines in the isochron plots indicate a line fit through selected data, and the purple lines incidate a fit through an air 40Ar/36Ar ratio (295.5).
[truncated: 41 more columns]

## Sheet: DR90-2
	Relative Abundances	Laser power (W)		36Ar [V]	%1s	37Ar [V]	%1s	38Ar [V]	%1s	39Ar [V]	%1s	40Ar [V]	%1s	40(r)/39(k)	± 2s	Age	± 2s	40Ar(r)	39Ar(k)	K/Ca	± 2s	36Ar/39Ar	Step #		Procedure Blanks	Laser power (W)	36Ar [V]	1s	37Ar [V]	1s	38Ar [V]	1s	39Ar [V]	1s	40Ar [V]	1s		Sample Parameters	Laser power (W)	Sample	Material	Location	Analyst	Standard	%1s	J	%1s	MDF	%1s
																(Ma)		(%)	(%)			Alt. Index																						(in Ma)
	C45BA211	0.13		0.00360048	1.24381	0.014631	1.1304	0.00203247	2.35571	0.0774477	0.349765	4.54173	0.057947	44.9255	0.47182	106.15	1.08265	76.5989	16.3853	2.69928	0.0638804	0.0043544	1		C45BA211	0.13	0.000246316	1.56283e-05	0.000315681	1.55735e-05	0.00011391	2.85241e-05	0.000212701	8.3036e-05	0.0025056	0.00059185		C45BA211	0.13	SO233 DR90-2 (90-2m)	Groundmass	Walvis Ridge	Jan Sticklus	27.87	0.14	0.001349	0.194	1.0098	0.21
	C45BA212	0.2		0.000943406	2.28947	0.0407456	1.53404	0.00202161	2.89704	0.113084	0.334797	4.24386	0.0733531	35.1002	0.266691	83.4626	0.619703	93.5062	23.9219	1.41508	0.0444383	0.000731227	2		C45BA212	0.2	0.00025345	1.56283e-05	0.000331238	1.55735e-05	0.00013435	2.85241e-05	0.000276283	8.3036e-05	0.0029208	0.00059185		C45BA212	0.2	SO233 DR90-2 (90-2m)	Groundmass	Walvis Ridge	Jan Sticklus	27.87	0.14	0.001349	0.194	1.0098	0.21
	C45BA213	0.3		0.000567651	9.90224	0.0819593	0.990443	0.00196057	4.27723	0.120565	0.325971	4.17088	0.0999206	33.2728	0.357633	79.2113	0.832983	96.1334	25.4986	0.749868	0.0156386	0.000334755	3		C45BA213	0.3	0.000259142	1.56283e-05	0.000343128	1.55735e-05	0.000149815	2.85241e-05	0.000325341	8.3036e-05	0.00323944	0.00059185		C45BA213	0.3	SO233 DR90-2 (90-2m)	Groundmass	Walvis Ridge	Jan Sticklus	27.87	0.14	0.001349	0.194	1.0098	0.21
	C45BA214	0.4	●	0.000357378	13.8828	0.0864503	1.27132	0.000874353	9.88726	0.0570721	0.308234	1.82566	0.0982201	30.2908	0.550884	72.2525	1.28805	94.5915	12.0633	0.33633	0.00879997	0.000393726	4		C45BA214	0.4	0.000263491	1.56283e-05	0.000351678	1.55735e-05	0.00016075	2.85241e-05	0.000361104	8.3036e-05	0.00346978	0.00059185		C45BA214	0.4	SO233 DR90-2 (90-2m)	Groundmass	Walvis Ridge	Jan Sticklus	27.87	0.14	0.001349	0.194	1.0098	0.21
	C45BA215	0.5	●	0.000223037	11.1353	0.0779647	0.998738	0.000419982	7.57881	0.0246381	1.01214	0.789879	0.104373	29.7023	0.851012	70.8758	1.99132	92.4421	5.20169	0.16081	0.00457841	0.000532929	5		C45BA215	0.5	0.000266598	1.56283e-05	0.00035722	1.55735e-05	0.000167599	2.85241e-05	0.000384803	8.3036e-05	0.00362007	0.00059185		C45BA215	0.5	SO233 DR90-2 (90-2m)	Groundmass	Walvis Ridge	Jan Sticklus	27.87	0.14	0.001349	0.194	1.0098	0.21
	C45BA216	0.6	●	0.000186931	38.8382	0.0652597	1.61365	0.00019875	28.7499	0.0171316	1.0624	0.551873	0.231757	29.3714	2.59243	70.1014	6.06874	90.9327	3.61525	0.133524	0.00516353	0.000654712	6		C45BA216	0.6	0.000269278	1.56283e-05	0.000360664	1.55735e-05	0.000171151	2.85241e-05	0.000400812	8.3036e-05	0.00371505	0.00059185		C45BA216	0.6	SO233 DR90-2 (90-2m)	Groundmass	Walvis Ridge	Jan Sticklus	27.87	0.14	0.001349	0.194	1.0098	0.21
	C45BA217	0.7	●	0.000216887	21.4359	0.0581419	1.46505	0.000281331	17.7644	0.0143912	0.734966	0.466021	0.170975	28.3313	1.96294	67.6649	4.60134	87.2418	3.03646	0.125877	0.0041288	0.00101969	7		C45BA217	0.7	0.000269571	1.56283e-05	0.000359819	1.55735e-05	0.000169314	2.85241e-05	0.000398446	8.3036e-05	0.00369288	0.00059185		C45BA217	0.7	SO233 DR90-2 (90-2m)	Groundmass	Walvis Ridge	Jan Sticklus	27.87	0.14	0.001349	0.194	1.0098	0.21
	C45BA218	0.8	●	0.000127052	20.8964	0.0455655	0.920364	0.000231663	12.5293	0.0154738	1.26268	0.500711	0.186876	30.2293	1.27768	72.1087	2.98766	93.2263	3.26739	0.172835	0.00540842	0.000460303	8		C45BA218	0.8	0.000268988	1.56283e-05	0.000357171	1.55735e-05	0.000165017	2.85241e-05	0.000388512	8.3036e-05	0.00362083	0.00059185		C45BA218	0.8	SO233 DR90-2 (90-2m)	Groundmass	Walvis Ridge	Jan Sticklus	27.87	0.14	0.001349	0.194	1.0098	0.21
	C45BA219	0.9	●	5.80895e-05	32.6368	0.0204084	1.61018	5.86933e-05	60.1315	0.00459556	2.75604	0.143752	0.521781	27.9866	2.9127	66.8567	6.83076	89.1902	0.969362	0.114483	0.00732553	0.000761361	9		C45BA219	0.9	0.000267628	1.56283e-05	0.00035305	1.55735e-05	0.000158707	2.85241e-05	0.000372238	8.3036e-05	0.00350717	0.00059185		C45BA219	0.9	SO233 DR90-2 (90-2m)	Groundmass	Walvis Ridge	Jan Sticklus	27.87	0.14	0.001349	0.194	1.0098	0.21
	C45BA220	1	●	1.67359e-05	119.414	0.0169494	1.5024	5.16225e-05	55.5931	0.00376473	2.69656	0.118679	0.658226	30.6659	3.58207	73.1293	8.37137	96.9709	0.794077	0.112921	0.00698829	-	10		C45BA220	1	0.000265673	1.56283e-05	0.000347983	1.55735e-05	0.00015112	2.85241e-05	0.000351664	8.3036e-05	0.0033657	0.00059185		C45BA220	1	SO233 DR90-2 (90-2m)	Groundmass	Walvis Ridge	Jan Sticklus	27.87	0.14	0.001349	0.194	1.0098	0.21
	C45BA221	1.1	●	1.38922e-05	133.521	0.0116213	1.17622	3.08375e-05	96.2453	0.00271883	3.18334	0.0869029	0.771769	30.8867	4.52664	73.645	10.5758	96.3416	0.573564	0.118958	0.00809552	-	11		C45BA221	1.1	0.000261113	1.56283e-05	0.000337675	1.55735e-05	0.000135866	2.85241e-05	0.000308502	8.3036e-05	0.00307222	0.00059185		C45BA221	1.1	SO233 DR90-2 (90-2m)	Groundmass	Walvis Ridge	Jan Sticklus	27.87	0.14	0.001349	0.194	1.0098	0.21
	C45BA222	1.2	●	1.16863e-05	153.785	0.00989755	1.43379	4.16044e-05	71.1578	0.00248706	3.45052	0.0803858	0.795033	31.3378	4.82799	74.6987	11.2733	96.6853	0.524778	0.127795	0.0095731	-	12		C45BA222	1.2	0.000257779	1.56283e-05	0.000330983	1.55735e-05	0.000125987	2.85241e-05	0.000279564	8.3036e-05	0.00287695	0.00059185		C45BA222	1.2	SO233 DR90-2 (90-2m)	Groundmass	Walvis Ridge	Jan Sticklus	27.87	0.14	0.001349	0.194	1.0098	0.21
	C45BA223	1.35	●	2.06784e-05	80.9315	0.00804817	1.79984	5.4874e-05	52.5224	0.00248486	3.59471	0.0814179	0.838246	30.6343	4.59255	73.0553	10.7333	93.2828	0.524588	0.157104	0.0126546	6.66469e-05	13		C45BA223	1.35	0.000254132	1.56283e-05	0.000324343	1.55735e-05	0.000116149	2.85241e-05	0.000249971	8.3036e-05	0.00267822	0.00059185		C45BA223	1.35	SO233 DR90-2 (90-2m)	Groundmass	Walvis Ridge	Jan Sticklus	27.87	0.14	0.001349	0.194	1.0098	0.21
	C45BA224	1.5	●	2.63133e-05	70.0994	0.0130941	1.69483	4.91329e-05	62.364	0.00367081	3.06628	0.118209	0.537739	30.4444	3.53377	72.6115	8.26087	94.3043	0.774778	0.142615	0.0100123	9.11132e-06	14		C45BA224	1.5	0.000250271	1.56283e-05	0.000318085	1.55735e-05	0.000106799	2.85241e-05	0.000220951	8.3036e-05	0.00248429	0.00059185		C45BA224	1.5	SO233 DR90-2 (90-2m)	Groundmass	Walvis Ridge	Jan Sticklus	27.87	0.14	0.001349	0.194	1.0098	0.21
	C45BA225	2	●	2.83257e-05	60.2295	0.015538	1.07215	7.06148e-05	41.6917	0.00367889	2.61581	0.118263	0.538186	30.2976	3.19438	72.2683	7.46889	93.9697	0.776125	0.120393	0.0068244	2.93738e-05	15		C45BA225	2	0.000246297	1.56283e-05	0.000312539	1.55735e-05	9.83806e-05	2.85241e-05	0.000193734	8.3036e-05	0.00230339	0.00059185		C45BA225	2	SO233 DR90-2 (90-2m)	Groundmass	Walvis Ridge	Jan Sticklus	27.87	0.14	0.001349	0.194	1.0098	0.21
	C45BA226	3	●	5.34263e-05	35.6345	0.0251193	0.890539	0.000100086	28.8449	0.00482656	1.86751	0.152217	0.410215	28.7865	2.58968	68.7317	6.06691	90.9443	1.01754	0.0976364	0.00405224	0.000575837	16		C45BA226	3	0.000239736	1.56283e-05	0.000305808	1.55735e-05	8.76863e-05	2.85241e-05	0.000155943	8.3036e-05	0.00205476	0.00059185		C45BA226	3	SO233 DR90-2 (90-2m)	Groundmass	Walvis Ridge	Jan Sticklus	27.87	0.14	0.001349	0.194	1.0098	0.21
	C45BA228	8	●	2.65284e-05	126.176	0.00791121	3.76904	0.000133981	31.8873	0.00499257	2.26895	0.167479	0.558136	32.1376	4.2435	76.5654	9.89827	95.6958	1.05522	0.32149	0.028295	0.000173747	17		C45BA228	8	0.000232408	1.56283e-05	0.000303619	1.55735e-05	8.26762e-05	2.85241e-05	0.000129323	8.3036e-05	0.0018856	0.00059185		C45BA228	8	SO233 DR90-2 (90-2m)	Groundmass	Walvis Ridge	Jan Sticklus	27.87	0.14	0.001349	0.194	1.0098	0.21
			S	0.0064785	2.21905	0.599305	0.385956	0.00861217	2.23255	0.473023	0.168974	18.1579	0.0371879
	Information on Analysis and Constants Used in Calculations									Results		40(a)/36(a)	± 2s	40(r)/39(k)	± 2s	Age	± 2s	MSWD	39Ar(k)	K/Ca	± 2s
																(Ma)			(%,n)
	Sample = SO233 DR90-2 (90-2M)				Age Equations = Conventional					Age Plateau				30.017	0.394837	71.6121	0.962858	0.725358	34.1941	0.138466	0.0256903
	Material = Groundmass				Negative Intensities = Allowed										0.0131538		0.0134455	0.739775	14
	Location = Walvis Ridge				Decay Constant 40K = 5.543 ± 0.009 E-10 1/a					Minimal External Error							0.989752	1.78446	2σ Confidence Limit
	Analyst = Jan Sticklus				Decay Constant 39Ar = 2.940 ± 0.016 E-07 1/h					Analytical Error							0.923519	1	Error Magnification
	Project = EXAMPLES				Decay Constant 37Ar = 8.230 ± 0.012 E-04 1/h
	Mass Discrimination Law = POW				Decay Constant 36Cl = 2.257 ± 0.015 E-06 1/a					Total Fusion Age				34.471	0.216341	82	0.591495		17	0.402178	0.00338944
	Irradiation = can45				Atmospheric Ratio 40/36(a) = 295.50 ± 0.53										0.00627601		0.00721336
	J = 0.00134900 ± 0.00000262				Atmospheric Ratio 38/36(a) = 0.1869 ± 0.0002					Minimal External Error							0.647086
	TCS2 = 27.870 ± 0.039 Ma				Production Ratio 39/37(ca) = 0.000702 ± 0.000012					Analytical Error							0.503113
	IGSN = Undefined				Production Ratio 38/37(ca) = 0.000196 ± 0.000008
	Preferred Age = Undefined				Production Ratio 36/37(ca) = 0.000270 ± 0.000000					Normal Isochron		7.97238	63.5246	32.0872	0.492735	76.4478	1.18554	0.432919	34.1941
	Classification = Undefined				Production Ratio 40/39(k) = 0.000730 ± 0.000090								7.96809		0.0153561		0.0155078	0.951145	14
	Experiment Type = SAMPLE				Production Ratio 38/39(k) = 0.012150 ± 0.000033					Minimal External Error							1.21051	1.8165	2σ Confidence Limit
	Extraction Method = Undefined				Production Ratio 36/38(cl) = 262.80					Analytical Error							1.14942	1	Error Magnification
	Heating = 45 sec				Scaling Ratio K/Ca = 0.510												1		Number of Iterations
	Isolation = 15.00 min																0.000224545		Convergence
	Instrument = MAP216
	Lithology = Undefined									Inverse Isochron		63.2759	46.3775	31.6667	0.557651	75.4665	1.33277	0.573456	34.1941
	Lat-Lon = Undefined - Undefined												0.732941		0.01761		0.0176604	0.865346	14
	Feature = Undefined									Minimal External Error							1.35447	1.8165	2σ Confidence Limit
	Weight = 2.981 mg									Analytical Error							1.30155	1	Error Magnification
																	14		Number of Iterations
																	1.19616e-05		Convergence
																	0.0599755		Spreading Factor
	Abbreviations: W = Watts, V = Volts, r = radiogenic, k = K-derived, Alt. = alteration, c = cosmogenic-derived, ca = Ca-derived, cl = Cl-derived, and a = atmospheric-derived.
	* Alteration Index values in italics indicate analyses from fresh material, normal font is from altered material (Baksi, 2007; van den Bogaard, 2013)
	Values shown in red are negative values.
	Blue dots in tables indicate selected steps used to calculate the weighted mean age plateau, and isochron ages.
	Green squares in inverse isochron plots indicate selected steps (blue dots in tables), and blue squares are non-selected steps.
	Pink lines in the isochron plots indicate a line fit through selected data, and the purple lines incidate a fit through an air 40Ar/36Ar ratio (295.5).
[truncated: 41 more columns]

## Sheet: NM31 split 1
	Relative Abundances	Laser power (W)		36Ar [V]	%1s	37Ar [V]	%1s	38Ar [V]	%1s	39Ar [V]	%1s	40Ar [V]	%1s	40(r)/39(k)	± 2s	Age	± 2s	40Ar(r)	39Ar(k)	K/Ca	± 2s	36Ar/39Ar Alt. Index*	Step #		Procedure Blanks	Laser power (W)	36Ar [V]	1s	37Ar [V]	1s	38Ar [V]	1s	39Ar [V]	1s	40Ar [V]	1s		Sample Parameters	Laser power (W)	Sample	Material	Location	Analyst	Standard	%1s	J	%1s	MDF	%1s
																(Ma)		(%)	(%)																									(in Ma)
	C47EA141	1.1	●	1.49079e-07	13300.2	0.000551017	42.7104	2.96691e-05	64.1045	0.00144397	2.40828	0.0737034	0.225769	51.0555	8.48513	92.8022	15.0332	99.9995	0.181945	1.33613	1.14314	5.34504e-09	1		C47EA141	1.1	0.00027461	1.34981e-05	0.000172145	1.65229e-05	0.000123161	1.23374e-05	0.00019897	3.01537e-05	0.00326836	0.000103438		C47EA141	1.1	NM31 (NM31f)	K-feldspar	Agate Mtn, Namibia	Jan Sticklus	27.87	0.14	0.0010339	0.12	1.0098	0.21
	C47EA142	1.2	●	2.5583e-06	804.696	0.000424927	53.7563	4.87009e-05	45.751	0.00298022	1.2581	0.143529	0.158393	47.9227	4.26001	87.2431	7.57081	99.4959	0.375579	3.57652	3.84625	3.25749e-05	2		C47EA142	1.2	0.000273212	1.34981e-05	0.000169098	1.65229e-05	0.000124713	1.23374e-05	0.000200975	3.01537e-05	0.00326767	0.000103438		C47EA142	1.2	NM31 (NM31f)	K-feldspar	Agate Mtn, Namibia	Jan Sticklus	27.87	0.14	0.0010339	0.12	1.0098	0.21
	C47EA143	1.35	●	8.24108e-05	20.9942	0.000201191	108.864	7.81858e-05	24.4445	0.00576733	1.04844	0.281389	0.108843	44.5709	2.00713	81.2765	3.57885	91.3499	0.726877	14.6193	31.8317	0.000567341	3		C47EA143	1.35	0.000271914	1.34981e-05	0.000166733	1.65229e-05	0.000126258	1.23374e-05	0.000203136	3.01537e-05	0.00326638	0.000103438		C47EA143	1.35	NM31 (NM31f)	K-feldspar	Agate Mtn, Namibia	Jan Sticklus	27.87	0.14	0.0010339	0.12	1.0098	0.21
	C47EA144	1.5	●	4.75187e-05	33.9195	0.000316932	86.7735	8.00307e-05	20.8247	0.00682304	0.768874	0.317334	0.0695195	44.4556	1.55594	81.0709	2.77466	95.5815	0.859924	10.9791	19.0547	0.000276201	4		C47EA144	1.5	0.000270667	1.34981e-05	0.000165002	1.65229e-05	0.00012782	1.23374e-05	0.000205376	3.01537e-05	0.00326385	0.000103438		C47EA144	1.5	NM31 (NM31f)	K-feldspar	Agate Mtn, Namibia	Jan Sticklus	27.87	0.14	0.0010339	0.12	1.0098	0.21
	C47EA145	2	●	1.86349e-05	115.33	0.000790751	29.4226	0.000302774	6.48012	0.0248624	0.399358	1.14205	0.0352716	45.7163	0.628801	83.3177	1.11993	99.5218	3.13351	16.0348	9.43658	2.94372e-05	5		C47EA145	2	0.000269561	1.34981e-05	0.000164123	1.65229e-05	0.000129255	1.23374e-05	0.000207383	3.01537e-05	0.0032596	0.000103438		C47EA145	2	NM31 (NM31f)	K-feldspar	Agate Mtn, Namibia	Jan Sticklus	27.87	0.14	0.0010339	0.12	1.0098	0.21
	C47EA146	3	●	7.01617e-05	26.2699	0.00081112	29.078	0.00071106	3.29266	0.0590141	0.356743	2.70603	0.0472799	45.5034	0.375979	82.9386	0.669779	99.2346	7.43786	37.1053	21.5806	4.70876e-05	6		C47EA146	3	0.000268163	1.34981e-05	0.000164872	1.65229e-05	0.000131118	1.23374e-05	0.000209557	3.01537e-05	0.00324729	0.000103438		C47EA146	3	NM31 (NM31f)	K-feldspar	Agate Mtn, Namibia	Jan Sticklus	27.87	0.14	0.0010339	0.12	1.0098	0.21
	C47EA147	4	●	4.13405e-05	53.3242	0.000707404	37.0803	0.000469234	4.76904	0.0395689	0.32702	1.81055	0.0399632	45.4495	0.445103	82.8425	0.79296	99.3268	4.98707	28.5267	21.1564	4.13172e-05	7		C47EA147	4	0.000267649	1.34981e-05	0.000166854	1.65229e-05	0.00013179	1.23374e-05	0.000209791	3.01537e-05	0.00323581	0.000103438		C47EA147	4	NM31 (NM31f)	K-feldspar	Agate Mtn, Namibia	Jan Sticklus	27.87	0.14	0.0010339	0.12	1.0098	0.21
	C47EA148	6	●	0.000562487	5.32167	0.00165211	17.5018	0.00364188	1.95221	0.305593	0.223182	14.0539	0.0367648	45.4448	0.213651	82.8342	0.380626	98.8167	38.5158	94.3352	33.0233	7.3071e-05	8		C47EA148	6	0.000267441	1.34981e-05	0.00017014	1.65229e-05	0.000132013	1.23374e-05	0.000208923	3.01537e-05	0.00322062	0.000103438		C47EA148	6	NM31 (NM31f)	K-feldspar	Agate Mtn, Namibia	Jan Sticklus	27.87	0.14	0.0010339	0.12	1.0098	0.21
	C47EA149	10	●	0.000102639	35.3015	0.00133773	33.4631	0.00363445	1.42083	0.327507	0.245795	14.9631	0.0257777	45.5949	0.234668	83.1016	0.418006	99.7964	41.2778	124.859	83.5657	1.24074e-05	9		C47EA149	10	0.00026758	1.34981e-05	0.000174852	1.65229e-05	0.000131698	1.23374e-05	0.000206716	3.01537e-05	0.00320118	0.000103438		C47EA149	10	NM31 (NM31f)	K-feldspar	Agate Mtn, Namibia	Jan Sticklus	27.87	0.14	0.0010339	0.12	1.0098	0.21
	C47EA150	15	●	4.75618e-06	297.265	-0.000151192	136.016	0.000193965	7.81211	0.0198641	0.339981	0.908806	0.0403302	45.6788	0.524194	83.251	0.933652	99.8424	2.50362	-67.0058	182.277	9.59457e-06	10		C47EA150	15	0.000268113	1.34981e-05	0.000181114	1.65229e-05	0.000130758	1.23374e-05	0.00020293	3.01537e-05	0.00317695	0.000103438		C47EA150	15	NM31 (NM31f)	K-feldspar	Agate Mtn, Namibia	Jan Sticklus	27.87	0.14	0.0010339	0.12	1.0098	0.21
			S	0.000932656	7.63634	0.00664199	12.9165	0.00918995	1.13533	0.793425	0.137933	36.4004	0.0182754
	Information on Analysis and Constants Used in Calculations									Results		40(a)/36(a)	± 2s	40(r)/39(k)	± 2s	Age	± 2s	MSWD	39Ar(k)	K/Ca	± 2s
																(Ma)			(%,n)
	Sample = NM31 (NM31F)				Age Equations = Conventional					Age Plateau				45.5174	0.130093	82.9635	0.302618	0.834187	100	2.03301	3.01366
	Material = K-feldspar				Negative Intensities = Allowed										0.0028581		0.00364761	0.584415	10
	Location = Agate Mtn, Namibia				Decay Constant 40K = 5.543 ± 0.009 E-10 1/a					Minimal External Error							0.402566	1.94281	2σ Confidence Limit
	Analyst = Jan Sticklus				Decay Constant 39Ar = 2.940 ± 0.016 E-07 1/h					Analytical Error							0.231748	1	Error Magnification
	Project = EXAMPLES				Decay Constant 37Ar = 8.230 ± 0.012 E-04 1/h
	Mass Discrimination Law = POW				Decay Constant 36Cl = 2.257 ± 0.015 E-06 1/a					Total Fusion Age				45.5304	0.137377	82.9866	0.312696		10	60.9221	15.7389
	Irradiation = can47				Atmospheric Ratio 40/36(a) = 295.50 ± 0.53										0.00301725		0.00376804
	J = 0.00103390 ± 0.00000124				Atmospheric Ratio 38/36(a) = 0.1869 ± 0.0002					Minimal External Error							0.410243
	TCS2 = 27.870 ± 0.039 Ma				Production Ratio 39/37(ca) = 0.000702 ± 0.000012					Analytical Error							0.24472
	IGSN = Undefined				Production Ratio 38/37(ca) = 0.000196 ± 0.000008
	Preferred Age = Undefined				Production Ratio 36/37(ca) = 0.000270 ± 0.000000					Normal Isochron No Convergence		-376.6	661.406	50.7645	3.67608	92.2865	6.5184	32.9654	100
	Classification = Undefined				Production Ratio 40/39(k) = 0.000730 ± 0.000090								1.75626		0.0724145		0.0706323	2.11503e-52	10
	Experiment Type = SAMPLE				Production Ratio 38/39(k) = 0.012150 ± 0.000033					Minimal External Error							6.52509	2	2σ Confidence Limit
	Extraction Method = Undefined				Production Ratio 36/38(cl) = 262.80					Analytical Error							6.51483	5.74155	Error Magnification
	Heating = 45 sec				Scaling Ratio K/Ca = 0.510												100		Number of Iterations
	Isolation = 15.00 min																0.00318193		Convergence
	Instrument = MAP216
	Lithology = Undefined									Inverse Isochron		241.889	107.051	45.5818	0.169877	83.0782	0.359916	0.821219	100
	Lat-Lon = Undefined - Undefined												0.442562		0.00372685		0.00433225	0.583681	10
	Feature = Undefined									Minimal External Error							0.447455	2	2σ Confidence Limit
	Weight = 0.773 mg									Analytical Error							0.3026	1	Error Magnification
																	8		Number of Iterations
																	1.22666e-05		Convergence
																	0.103913		Spreading Factor
	Abbreviations: W = Watts, V = Volts, r = radiogenic, k = K-derived, Alt. = alteration, c = cosmogenic-derived, ca = Ca-derived, cl = Cl-derived, and a = atmospheric-derived.
	* Alteration Index values in italics indicate analyses from fresh material, normal font is from altered material (Baksi, 2007; van den Bogaard, 2013)
	Values shown in red are negative values.
	Blue dots in tables indicate selected steps used to calculate the weighted mean age plateau, and isochron ages.
	Green squares in inverse isochron plots indicate selected steps (blue dots in tables), and blue squares are non-selected steps.
	Pink lines in the isochron plots indicate a line fit through selected data, and the purple lines incidate a fit through an air 40Ar/36Ar ratio (295.5).
[truncated: 41 more columns]

## Sheet: NM31 split 2
	Relative Abundances	Laser power (W)		36Ar [V]	%1s	37Ar [V]	%1s	38Ar [V]	%1s	39Ar [V]	%1s	40Ar [V]	%1s	40(r)/39(k)	± 2s	Age	± 2s	40Ar(r)	39Ar(k)	K/Ca	± 2s	36Ar/39Ar Alt. Index*	Step #		Procedure Blanks	Laser power (W)	36Ar [V]	1s	37Ar [V]	1s	38Ar [V]	1s	39Ar [V]	1s	40Ar [V]	1s		Sample Parameters	Laser power (W)	Sample	Material	Location	Analyst	Standard	%1s	J	%1s	MDF	%1s
																(Ma)		(%)	(%)																									(in Ma)
	C47GA041	0.8	●	5.11712e-05	49.8275	-9.69843e-05	412.875	-9.40093e-06	181.369	0.000635597	8.33653	0.0559968	2.26227	64.291	26.3201	116.101	46.0333	72.9819	0.0458414	-3.3427	27.608	0.00453196	1		C47GA041	0.8	0.000107139	2.31636e-05	0.000122961	1.35131e-05	4.54264e-05	1.22275e-05	0.000152	4.29397e-05	0.00232413	0.00125916		C47GA041	0.8	NM31 (NM31f)	K-feldspar	Agate Mtn, Namibia	Jan Sticklus	27.87	0.14	0.0010339	0.12	1.0098	0.21
	C47GA042	1.2	●	1.03941e-05	252.209	0.000815921	64.545	7.5003e-06	214.722	0.00132138	3.54084	0.0672277	1.88167	48.6222	12.3747	88.4859	21.977	95.5267	0.0952508	0.825583	1.06735	0.000433182	2		C47GA042	1.2	0.000103197	2.31636e-05	0.000127428	1.35131e-05	5.06091e-05	1.22275e-05	0.000129796	4.29397e-05	0.00204856	0.00125916		C47GA042	1.2	NM31 (NM31f)	K-feldspar	Agate Mtn, Namibia	Jan Sticklus	27.87	0.14	0.0010339	0.12	1.0098	0.21
	C47GA043	1.5	●	1.29453e-05	187.057	-3.39343e-05	1302.31	8.30689e-05	19.7325	0.00603313	0.871562	0.285709	0.454476	46.7213	2.54469	85.1068	4.52773	98.6588	0.435085	-90.6724	2361.68	0.000120808	3		C47GA043	1.5	0.000100172	2.31636e-05	0.000131498	1.35131e-05	5.47312e-05	1.22275e-05	0.000112846	4.29397e-05	0.00190841	0.00125916		C47GA043	1.5	NM31 (NM31f)	K-feldspar	Agate Mtn, Namibia	Jan Sticklus	27.87	0.14	0.0010339	0.12	1.0098	0.21
	C47GA044	2	●	4.27519e-05	54.8092	0.000100196	400.523	0.000157529	9.0769	0.0143048	0.547506	0.669411	0.218949	45.9133	1.10995	83.6685	1.9765	98.1124	1.03159	72.8112	583.252	0.000168042	4		C47GA044	2	9.80289e-05	2.31636e-05	0.000135047	1.35131e-05	5.77748e-05	1.22275e-05	0.000100995	4.29397e-05	0.00188686	0.00125916		C47GA044	2	NM31 (NM31f)	K-feldspar	Agate Mtn, Namibia	Jan Sticklus	27.87	0.14	0.0010339	0.12	1.0098	0.21
	C47GA045	2.5	●	1.78098e-05	141.01	0.000715877	58.6459	0.000225389	5.82666	0.0196934	0.479992	0.901917	0.14548	45.534	0.88141	82.993	1.57012	99.4212	1.42017	14.0295	16.456	5.03285e-05	5		C47GA045	2.5	9.65158e-05	2.31636e-05	0.000138325	1.35131e-05	6.003e-05	1.22275e-05	9.29062e-05	4.29397e-05	0.00196714	0.00125916		C47GA045	2.5	NM31 (NM31f)	K-feldspar	Agate Mtn, Namibia	Jan Sticklus	27.87	0.14	0.0010339	0.12	1.0098	0.21
	C47GA046	3	●	3.02969e-05	79.2074	-0.00012908	363.025	0.000255832	6.97395	0.0235925	0.396561	1.0714	0.124999	45.0318	0.708402	82.0982	1.26255	99.1618	1.70139	-93.2148	676.787	7.23342e-05	6		C47GA046	3	9.53259e-05	2.31636e-05	0.000142848	1.35131e-05	6.19553e-05	1.22275e-05	8.75447e-05	4.29397e-05	0.00228784	0.00125916		C47GA046	3	NM31 (NM31f)	K-feldspar	Agate Mtn, Namibia	Jan Sticklus	27.87	0.14	0.0010339	0.12	1.0098	0.21
	C47GA047	3.25	●	2.88942e-05	85.3385	7.37104e-05	578.797	0.00023144	9.14616	0.0218494	0.395757	0.997111	0.141397	45.2444	0.767959	82.4771	1.36841	99.1427	1.57568	151.175	1750	7.43517e-05	7		C47GA047	3.25	9.52389e-05	2.31636e-05	0.000145029	1.35131e-05	6.21474e-05	1.22275e-05	8.83411e-05	4.29397e-05	0.00256969	0.00125916		C47GA047	3.25	NM31 (NM31f)	K-feldspar	Agate Mtn, Namibia	Jan Sticklus	27.87	0.14	0.0010339	0.12	1.0098	0.21
	C47GA048	3.5	●	5.18437e-06	466.831	-0.00041901	108.065	0.000141229	12.4458	0.0131782	0.807611	0.604094	0.223821	45.7199	1.32872	83.3242	2.36651	99.7393	0.950375	-16.0402	34.6687	2.26173e-05	8		C47GA048	3.5	9.55056e-05	2.31636e-05	0.00014679	1.35131e-05	6.16992e-05	1.22275e-05	9.15644e-05	4.29397e-05	0.00289878	0.00125916		C47GA048	3.5	NM31 (NM31f)	K-feldspar	Agate Mtn, Namibia	Jan Sticklus	27.87	0.14	0.0010339	0.12	1.0098	0.21
	C47GA049	4	●	3.30425e-05	72.2518	-0.000426419	90.133	0.000276223	6.63871	0.026484	0.478462	1.21057	0.133528	45.3384	0.697821	82.6445	1.24332	99.189	1.90993	-31.6754	57.1007	7.04404e-05	9		C47GA049	4	9.60257e-05	2.31636e-05	0.000148126	1.35131e-05	6.06854e-05	1.22275e-05	9.67117e-05	4.29397e-05	0.00325944	0.00125916		C47GA049	4	NM31 (NM31f)	K-feldspar	Agate Mtn, Namibia	Jan Sticklus	27.87	0.14	0.0010339	0.12	1.0098	0.21
	C47GA050	4.5	●	8.90643e-05	25.5736	0.000316983	147.036	0.000222954	7.79947	0.0200003	0.54372	0.923072	0.149768	44.8381	0.842557	81.7529	1.50194	97.15	1.44232	32.1785	94.6285	0.000250305	10		C47GA050	4.5	9.66987e-05	2.31636e-05	0.000149033	1.35131e-05	5.91808e-05	1.22275e-05	0.00010328	4.29397e-05	0.00363597	0.00125916		C47GA050	4.5	NM31 (NM31f)	K-feldspar	Agate Mtn, Namibia	Jan Sticklus	27.87	0.14	0.0010339	0.12	1.0098	0.21
	C47GA051	5	●	6.56918e-05	36.4564	-0.00055038	78.3543	0.000506539	3.81391	0.0421167	0.346921	1.94746	0.0724419	45.7766	0.467234	83.4252	0.832119	98.9994	3.0373	-39.0271	61.1594	8.79545e-05	11		C47GA051	5	9.78804e-05	2.31636e-05	0.000149581	1.35131e-05	5.58122e-05	1.22275e-05	0.000115927	4.29397e-05	0.00425207	0.00125916		C47GA051	5	NM31 (NM31f)	K-feldspar	Agate Mtn, Namibia	Jan Sticklus	27.87	0.14	0.0010339	0.12	1.0098	0.21
	C47GA052	6	●	0.000113891	22.3239	0.00194531	25.8761	0.0022053	1.53872	0.193032	0.270364	8.76509	0.0325705	45.2335	0.25838	82.4577	0.460408	99.6162	13.9205	50.6066	26.1915	3.30424e-05	12		C47GA052	6	9.84728e-05	2.31636e-05	0.000149329	1.35131e-05	5.33674e-05	1.22275e-05	0.000123828	4.29397e-05	0.00459462	0.00125916		C47GA052	6	NM31 (NM31f)	K-feldspar	Agate Mtn, Namibia	Jan Sticklus	27.87	0.14	0.0010339	0.12	1.0098	0.21
	C47GA053	7	●	-7.50767e-06	322.927	-0.000191378	232.966	3.61766e-05	55.3746	0.00316517	1.82318	0.140933	0.910596	45.2197	4.88546	82.433	8.70552	101.562	0.228268	-8.43517	39.3033	-0.000132534	13		C47GA053	7	9.88431e-05	2.31636e-05	0.000148665	1.35131e-05	5.07997e-05	1.22275e-05	0.000131065	4.29397e-05	0.00488619	0.00125916		C47GA053	7	NM31 (NM31f)	K-feldspar	Agate Mtn, Namibia	Jan Sticklus	27.87	0.14	0.0010339	0.12	1.0098	0.21
	C47GA054	8	●	6.26444e-06	381.31	-0.000232762	198.967	8.3258e-05	19.5859	0.0090425	0.672725	0.410134	0.333161	45.1479	1.70225	82.3052	3.0335	99.5425	0.652118	-19.8132	78.8438	3.93687e-05	14		C47GA054	8	9.89201e-05	2.31636e-05	0.000147536	1.35131e-05	4.79984e-05	1.22275e-05	0.000137667	4.29397e-05	0.00513237	0.00125916		C47GA054	8	NM31 (NM31f)	K-feldspar	Agate Mtn, Namibia	Jan Sticklus	27.87	0.14	0.0010339	0.12	1.0098	0.21
	C47GA055	10	●	3.80746e-05	69.1901	0.00107477	32.7972	0.00147256	1.45649	0.119881	0.260771	5.45415	0.0361998	45.4029	0.272076	82.7595	0.484731	99.7937	8.64522	56.8853	37.3147	1.77329e-05	15		C47GA055	10	9.85862e-05	2.31636e-05	0.000145955	1.35131e-05	4.51266e-05	1.22275e-05	0.000142863	4.29397e-05	0.00530625	0.00125916		C47GA055	10	NM31 (NM31f)	K-feldspar	Agate Mtn, Namibia	Jan Sticklus	27.87	0.14	0.0010339	0.12	1.0098	0.21
	C47GA056	12	●	4.90213e-05	51.3756	0.000814539	49.7697	0.000686134	2.62349	0.0576908	0.310912	2.63328	0.0655005	45.3945	0.387071	82.7446	0.689613	99.4508	4.16037	36.1211	35.9554	4.7593e-05	16		C47GA056	12	9.68618e-05	2.31636e-05	0.000142333	1.35131e-05	4.04187e-05	1.22275e-05	0.000147026	4.29397e-05	0.00539319	0.00125916		C47GA056	12	NM31 (NM31f)	K-feldspar	Agate Mtn, Namibia	Jan Sticklus	27.87	0.14	0.0010339	0.12	1.0098	0.21
	C47GA057	15	●	3.62155e-05	88.367	0.00113035	68.9441	0.00307067	1.67443	0.263059	0.244359	11.9781	0.0323234	45.4928	0.235516	82.9196	0.419558	99.9098	18.9706	118.689	163.659	7.68038e-06	17		C47GA057	15	9.49497e-05	2.31636e-05	0.000139531	1.35131e-05	3.77227e-05	1.22275e-05	0.000146047	4.29397e-05	0.005299	0.00125916		C47GA057	15	NM31 (NM31f)	K-feldspar	Agate Mtn, Namibia	Jan Sticklus	27.87	0.14	0.0010339	0.12	1.0098	0.21
	C47GA058	20	●	5.77576e-05	53.9424	0.00108855	69.5396	0.00597748	0.831793	0.524772	0.225197	23.9535	0.0212755	45.6124	0.209314	83.1327	0.372837	99.9275	37.8443	245.864	341.947	6.16085e-06	18		C47GA058	20	9.22599e-05	2.31636e-05	0.000136261	1.35131e-05	3.52296e-05	1.22275e-05	0.000141823	4.29397e-05	0.00507518	0.00125916		C47GA058	20	NM31 (NM31f)	K-feldspar	Agate Mtn, Namibia	Jan Sticklus	27.87	0.14	0.0010339	0.12	1.0098	0.21
	C47GA059	22.5	●	2.32719e-05	99.515	0.000413658	110.877	0.000215323	7.24064	0.0201678	0.413641	0.92923	0.148625	45.7354	0.789	83.3518	1.40522	99.2619	1.4544	24.8646	55.1389	6.46102e-05	19		C47GA059	22.5	8.86919e-05	2.31636e-05	0.000132519	1.35131e-05	3.30141e-05	1.22275e-05	0.000133852	4.29397e-05	0.00470604	0.00125916		C47GA059	22.5	NM31 (NM31f)	K-feldspar	Agate Mtn, Namibia	Jan Sticklus	27.87	0.14	0.0010339	0.12	1.0098	0.21
	C47GA060	25	●	4.50949e-06	505.06	9.478e-05	406.211	8.77474e-05	17.1644	0.00664551	0.941005	0.305728	0.422233	45.8057	2.23537	83.477	3.98096	99.5652	0.479241	35.7584	290.509	3.79616e-05	20		C47GA060	25	8.41456e-05	2.31636e-05	0.000128301	1.35131e-05	3.11511e-05	1.22275e-05	0.000121629	4.29397e-05	0.00417589	0.00125916		C47GA060	25	NM31 (NM31f)	K-feldspar	Agate Mtn, Namibia	Jan Sticklus	27.87	0.14	0.0010339	0.12	1.0098	0.21
			S	0.000708745	15.9121	0.0065047	33.0513	0.015933	0.672217	1.38667	0.110069	63.304	0.0144743
	Information on Analysis and Constants Used in Calculations									Results		40(a)/36(a)	± 2s	40(r)/39(k)	± 2s	Age	± 2s	MSWD	39Ar(k)	K/Ca	± 2s
																(Ma)			(%,n)
	Sample = NM31 (NM31F)				Age Equations = Conventional					Age Plateau				45.4581	0.103825	82.8578	0.268306	0.860109	100	1.0032	1.53711
	Material = K-feldspar				Negative Intensities = Allowed										0.00228397		0.00323815	0.634347	20
	Location = Agate Mtn, Namibia				Decay Constant 40K = 5.543 ± 0.009 E-10 1/a					Minimal External Error							0.377213	1.64889	2σ Confidence Limit
	Analyst = Jan Sticklus				Decay Constant 39Ar = 2.940 ± 0.016 E-07 1/h					Analytical Error							0.184965	1	Error Magnification
	Project = EXAMPLES				Decay Constant 37Ar = 8.230 ± 0.012 E-04 1/h
	Mass Discrimination Law = POW				Decay Constant 36Cl = 2.257 ± 0.015 E-06 1/a					Total Fusion Age				45.5008	0.111884	82.9338	0.278514		20	108.721	71.8677
	Irradiation = can47				Atmospheric Ratio 40/36(a) = 295.50 ± 0.53										0.00245895		0.00335827
	J = 0.00103390 ± 0.00000124				Atmospheric Ratio 38/36(a) = 0.1869 ± 0.0002					Minimal External Error							0.384709
	TCS2 = 27.870 ± 0.039 Ma				Production Ratio 39/37(ca) = 0.000702 ± 0.000012					Analytical Error							0.199314
	IGSN = Undefined				Production Ratio 38/37(ca) = 0.000196 ± 0.000008
	Preferred Age = Undefined				Production Ratio 36/37(ca) = 0.000270 ± 0.000000					Normal Isochron		132.176	121.069	45.5521	0.125945	83.0253	0.297084	0.754304	100
	Classification = Undefined				Production Ratio 40/39(k) = 0.000730 ± 0.000090								0.915969		0.00276486		0.00357824	0.756191	20
	Experiment Type = SAMPLE				Production Ratio 38/39(k) = 0.012150 ± 0.000033					Minimal External Error							0.398554	1.66667	2σ Confidence Limit
	Extraction Method = Undefined				Production Ratio 36/38(cl) = 262.80					Analytical Error							0.224351	1	Error Magnification
	Heating = 45 sec				Scaling Ratio K/Ca = 0.510												1		Number of Iterations
	Isolation = 15.00 min																1.13632e-06		Convergence
	Instrument = MAP216
	Lithology = Undefined									Inverse Isochron		380.696	156.614	45.4204	0.134729	82.7907	0.308756	0.818174	100
	Lat-Lon = Undefined - Undefined												0.41139		0.00296626		0.00372936	0.680611	20
	Feature = Undefined									Minimal External Error							0.40684	1.66667	2σ Confidence Limit
	Weight = 0.954 mg									Analytical Error							0.240029	1	Error Magnification
																	9		Number of Iterations
																	5.94495e-05		Convergence
																	0.502877		Spreading Factor
	Abbreviations: W = Watts, V = Volts, r = radiogenic, k = K-derived, Alt. = alteration, c = cosmogenic-derived, ca = Ca-derived, cl = Cl-derived, and a = atmospheric-derived.
	* Alteration Index values in italics indicate analyses from fresh material, normal font is from altered material (Baksi, 2007; van den Bogaard, 2013)
	Values shown in red are negative values.
	Blue dots in tables indicate selected steps used to calculate the weighted mean age plateau, and isochron ages.
	Green squares in inverse isochron plots indicate selected steps (blue dots in tables), and blue squares are non-selected steps.
	Pink lines in the isochron plots indicate a line fit through selected data, and the purple lines incidate a fit through an air 40Ar/36Ar ratio (295.5).
[truncated: 41 more columns]

## Sheet: NM32
	Relative Abundances	Laser power (W)		36Ar [V]	%1s	37Ar [V]	%1s	38Ar [V]	%1s	39Ar [V]	%1s	40Ar [V]	%1s	40(r)/39(k)	± 2s	Age	± 2s	40Ar(r)	39Ar(k)	K/Ca	± 2s	36Ar/39Ar Alt. Index*	Step #		Procedure Blanks	Laser power (W)	36Ar [V]	1s	37Ar [V]	1s	38Ar [V]	1s	39Ar [V]	1s	40Ar [V]	1s		Sample Parameters	Laser power (W)	Sample	Material	Location	Analyst	Standard	%1s	J	%1s	MDF	%1s
																(Ma)		(%)	(%)																									(in Ma)
	C47EA173	0.3		0.000137136	15.2049	0.000271017	93.807	7.74158e-05	26.3555	0.00238823	1.63747	0.122914	0.258372	34.5099	5.28978	63.2473	9.52677	67.048	0.354349	4.49383	8.43233	0.00172676	1		C47EA173	0.3	0.000295448	1.61922e-05	0.00018871	1.35078e-05	0.000126778	1.4993e-05	0.000217929	2.25955e-05	0.00344551	0.000251975		C47EA173	0.3	NM32 (NM32f)	K-feldspar	Agate Mtn, Namibia	Jan Sticklus	27.87	0.14	0.0010339	0.12	1.0098	0.21
	C47EA174	0.4		7.53622e-05	30.5966	-6.08567e-05	347.354	5.92661e-05	39.9511	0.00599219	0.697095	0.266049	0.134073	40.6811	2.34691	74.3275	4.20085	91.6261	0.889156	-50.2169	348.862	0.000378488	2		C47EA174	0.4	0.000291925	1.61922e-05	0.000187832	1.35078e-05	0.000121666	1.4993e-05	0.000209538	2.25955e-05	0.00346258	0.000251975		C47EA174	0.4	NM32 (NM32f)	K-feldspar	Agate Mtn, Namibia	Jan Sticklus	27.87	0.14	0.0010339	0.12	1.0098	0.21
	C47EA175	0.5		7.21685e-05	26.8952	0.000251128	88.154	0.000221985	10.1775	0.013551	0.802408	0.630881	0.0756446	44.9837	1.1148	82.0125	1.98695	96.6217	2.01074	27.5196	48.5213	0.000160087	3		C47EA175	0.5	0.000288452	1.61922e-05	0.00018635	1.35078e-05	0.00011792	1.4993e-05	0.000202795	2.25955e-05	0.00347868	0.000251975		C47EA175	0.5	NM32 (NM32f)	K-feldspar	Agate Mtn, Namibia	Jan Sticklus	27.87	0.14	0.0010339	0.12	1.0098	0.21
	C47EA176	0.6		7.22423e-05	29.8071	0.00100743	18.5623	0.000323228	5.69972	0.025545	0.576868	1.17858	0.0504397	45.3055	0.723615	82.586	1.28932	98.1939	3.79038	12.9315	4.80309	8.47687e-05	4		C47EA176	0.6	0.000282946	1.61922e-05	0.000182962	1.35078e-05	0.000114386	1.4993e-05	0.000195013	2.25955e-05	0.00350293	0.000251975		C47EA176	0.6	NM32 (NM32f)	K-feldspar	Agate Mtn, Namibia	Jan Sticklus	27.87	0.14	0.0010339	0.12	1.0098	0.21
	C47EA177	0.7		2.81326e-05	66.2493	0.000991137	20.9462	0.000298852	6.57168	0.0241007	0.382934	1.10374	0.0892773	45.456	0.580333	82.8541	1.03387	99.2524	3.57608	12.4009	5.19591	3.47868e-05	5		C47EA177	0.7	0.000279845	1.61922e-05	0.000180584	1.35078e-05	0.000113661	1.4993e-05	0.000192206	2.25955e-05	0.00351597	0.000251975		C47EA177	0.7	NM32 (NM32f)	K-feldspar	Agate Mtn, Namibia	Jan Sticklus	27.87	0.14	0.0010339	0.12	1.0098	0.21
	C47EA178	0.8		2.55457e-05	82.003	0.000747626	28.6995	0.000245038	8.37063	0.0199026	0.427993	0.90984	0.0638889	45.3388	0.735534	82.6454	1.31051	99.1753	2.95316	13.5764	7.79357	3.83134e-05	6		C47EA178	0.8	0.000276975	1.61922e-05	0.000178133	1.35078e-05	0.000113846	1.4993e-05	0.000190717	2.25955e-05	0.00352766	0.000251975		C47EA178	0.8	NM32 (NM32f)	K-feldspar	Agate Mtn, Namibia	Jan Sticklus	27.87	0.14	0.0010339	0.12	1.0098	0.21
	C47EA179	0.9		7.07182e-05	32.4193	0.000708431	27.9776	0.000254992	6.28511	0.0179614	0.293338	0.824818	0.0481905	44.762	0.80003	81.6174	1.42624	97.4719	2.66512	12.93	7.23543	0.000118142	7		C47EA179	0.9	0.000274386	1.61922e-05	0.000175755	1.35078e-05	0.000114817	1.4993e-05	0.000190454	2.25955e-05	0.00353789	0.000251975		C47EA179	0.9	NM32 (NM32f)	K-feldspar	Agate Mtn, Namibia	Jan Sticklus	27.87	0.14	0.0010339	0.12	1.0098	0.21
	C47EA180	1		3.32262e-05	61.6781	0.000700379	29.1202	0.000274098	6.32031	0.0204887	0.509537	0.930397	0.0720145	44.9341	0.750621	81.9241	1.33793	98.9492	3.04014	14.9191	8.69026	4.85148e-05	8		C47EA180	1	0.000272198	1.61922e-05	0.000173664	1.35078e-05	0.000116383	1.4993e-05	0.000191279	2.25955e-05	0.00354631	0.000251975		C47EA180	1	NM32 (NM32f)	K-feldspar	Agate Mtn, Namibia	Jan Sticklus	27.87	0.14	0.0010339	0.12	1.0098	0.21
	C47EA181	1.1		3.67019e-06	469.098	0.000775416	33.4118	0.000159391	12.8679	0.0126616	0.62934	0.573362	0.078515	45.2041	0.987267	82.4053	1.75926	99.8201	1.8787	8.32729	5.56558	8.22361e-06	9		C47EA181	1.1	0.00026929	1.61922e-05	0.000170929	1.35078e-05	0.00012018	1.4993e-05	0.000194923	2.25955e-05	0.00355709	0.000251975		C47EA181	1.1	NM32 (NM32f)	K-feldspar	Agate Mtn, Namibia	Jan Sticklus	27.87	0.14	0.0010339	0.12	1.0098	0.21
	C47EA182	1.2		4.60902e-05	44.2701	0.000840011	26.1509	0.000193052	11.2329	0.01528	0.598367	0.685631	0.0593384	43.9851	0.950172	80.2318	1.6952	98.0217	2.26723	9.27666	4.85314	9.03088e-05	10		C47EA182	1.2	0.000268128	1.61922e-05	0.000170028	1.35078e-05	0.000122955	1.4993e-05	0.000198344	2.25955e-05	0.00356121	0.000251975		C47EA182	1.2	NM32 (NM32f)	K-feldspar	Agate Mtn, Namibia	Jan Sticklus	27.87	0.14	0.0010339	0.12	1.0098	0.21
	C47EA183	1.35		5.02472e-05	39.3649	0.000720271	34.6568	0.00027604	7.02662	0.020443	0.614806	0.925183	0.0681414	44.5336	0.794157	81.2101	1.41609	98.3998	3.03336	14.4746	10.0345	7.36666e-05	11		C47EA183	1.35	0.000267475	1.61922e-05	0.000169871	1.35078e-05	0.00012594	1.4993e-05	0.000202573	2.25955e-05	0.0035634	0.000251975		C47EA183	1.35	NM32 (NM32f)	K-feldspar	Agate Mtn, Namibia	Jan Sticklus	27.87	0.14	0.0010339	0.12	1.0098	0.21
	C47EA184	1.5		1.91806e-05	108.416	0.000400026	60.1411	0.000159536	15.0413	0.0133396	0.622904	0.601005	0.0527067	44.6318	1.07715	81.3852	1.92052	99.0606	1.97936	17.0066	20.457	4.30182e-05	12		C47EA184	1.5	0.000267381	1.61922e-05	0.000170602	1.35078e-05	0.000129011	1.4993e-05	0.00020752	2.25955e-05	0.00356355	0.000251975		C47EA184	1.5	NM32 (NM32f)	K-feldspar	Agate Mtn, Namibia	Jan Sticklus	27.87	0.14	0.0010339	0.12	1.0098	0.21
	C47EA185	2		0.000154442	12.47	0.00232982	9.31114	0.000863522	2.21907	0.0694826	0.284793	3.10349	0.0475504	44.0119	0.302476	80.2795	0.539633	98.5338	10.3099	15.2095	2.83368	6.66047e-05	13		C47EA185	2	0.000267893	1.61922e-05	0.000172367	1.35078e-05	0.000132044	1.4993e-05	0.000213094	2.25955e-05	0.00356157	0.000251975		C47EA185	2	NM32 (NM32f)	K-feldspar	Agate Mtn, Namibia	Jan Sticklus	27.87	0.14	0.0010339	0.12	1.0098	0.21
	C47EA186	3	●	4.92674e-05	35.9664	0.00121176	17.213	0.000380525	7.30647	0.0306167	0.34932	1.37552	0.0528566	44.4552	0.464466	81.0703	0.82827	98.947	4.54293	12.8855	4.43687	4.80944e-05	14		C47EA186	3	0.00027021	1.61922e-05	0.000177947	1.35078e-05	0.000136646	1.4993e-05	0.000223455	2.25955e-05	0.00355332	0.000251975		C47EA186	3	NM32 (NM32f)	K-feldspar	Agate Mtn, Namibia	Jan Sticklus	27.87	0.14	0.0010339	0.12	1.0098	0.21
	C47EA187	4	●	4.51873e-05	50.1375	0.00123506	20.0946	0.00041902	4.38398	0.0356694	0.339849	1.6134	0.0271221	44.8608	0.484253	81.7934	0.863209	99.1769	5.29267	14.7289	5.92026	3.78347e-05	15		C47EA187	4	0.000272576	1.61922e-05	0.000183161	1.35078e-05	0.000138972	1.4993e-05	0.000230255	2.25955e-05	0.00354516	0.000251975		C47EA187	4	NM32 (NM32f)	K-feldspar	Agate Mtn, Namibia	Jan Sticklus	27.87	0.14	0.0010339	0.12	1.0098	0.21
	C47EA188	6	●	0.000181	11.4613	0.00568098	4.48635	0.00202379	1.57659	0.166706	0.228155	7.5001	0.0226301	44.6721	0.217668	81.4571	0.388077	99.2913	24.7361	14.9654	1.34454	3.23905e-05	16		C47EA188	6	0.00027573	1.61922e-05	0.000189938	1.35078e-05	0.000140805	1.4993e-05	0.000237351	2.25955e-05	0.00353448	0.000251975		C47EA188	6	NM32 (NM32f)	K-feldspar	Agate Mtn, Namibia	Jan Sticklus	27.87	0.14	0.0010339	0.12	1.0098	0.21
	C47EA189	10	●	2.4046e-05	82.7965	0.0010018	20.0273	0.000352482	6.76932	0.0300266	0.39124	1.3553	0.0374847	44.9028	0.527417	81.8683	0.940112	99.48	4.45539	15.2858	6.12384	2.38237e-05	17		C47EA189	10	0.000279722	1.61922e-05	0.000198425	1.35078e-05	0.00014202	1.4993e-05	0.000244653	2.25955e-05	0.00352118	0.000251975		C47EA189	10	NM32 (NM32f)	K-feldspar	Agate Mtn, Namibia	Jan Sticklus	27.87	0.14	0.0010339	0.12	1.0098	0.21
	C47EA190	15	●	0.000117576	15.9568	0.00552341	3.89836	0.00181474	2.18562	0.149785	0.249132	6.77113	0.0430562	44.9772	0.239211	82.0009	0.426358	99.4918	22.2252	13.8299	1.08048	2.33181e-05	18		C47EA190	15	0.000284418	1.61922e-05	0.000208377	1.35078e-05	0.00014249	1.4993e-05	0.000251813	2.25955e-05	0.00350576	0.000251975		C47EA190	15	NM32 (NM32f)	K-feldspar	Agate Mtn, Namibia	Jan Sticklus	27.87	0.14	0.0010339	0.12	1.0098	0.21
			S	0.00120524	7.16247	0.0243348	3.90413	0.00839697	1.17117	0.67394	0.101365	30.4713	0.0139725
	Information on Analysis and Constants Used in Calculations									Results		40(a)/36(a)	± 2s	40(r)/39(k)	± 2s	Age	± 2s	MSWD	39Ar(k)	K/Ca	± 2s
																(Ma)			(%,n)
	Sample = NM32 (NM32F)				Age Equations = Conventional					Age Plateau				44.7888	0.170919	81.6651	0.359943	1.49212	61.2523	14.2552	0.812247
	Material = K-feldspar				Negative Intensities = Allowed										0.0038161		0.00440755	0.201515	5
	Location = Agate Mtn, Namibia				Decay Constant 40K = 5.543 ± 0.009 E-10 1/a					Minimal External Error							0.444805	2.41421	2σ Confidence Limit
	Analyst = Jan Sticklus				Decay Constant 39Ar = 2.940 ± 0.016 E-07 1/h					Analytical Error							0.304694	1.22152	Error Magnification
	Project = EXAMPLES				Decay Constant 37Ar = 8.230 ± 0.012 E-04 1/h
	Mass Discrimination Law = POW				Decay Constant 36Cl = 2.257 ± 0.015 E-06 1/a					Total Fusion Age				44.6885	0.11874	81.4863	0.28527		18	14.1238	1.1032
	Irradiation = can47				Atmospheric Ratio 40/36(a) = 295.50 ± 0.53										0.00265705		0.00350083
	J = 0.00103390 ± 0.00000124				Atmospheric Ratio 38/36(a) = 0.1869 ± 0.0002					Minimal External Error							0.386488
	TCS2 = 27.870 ± 0.039 Ma				Production Ratio 39/37(ca) = 0.000702 ± 0.000012					Analytical Error							0.211697
	IGSN = Undefined				Production Ratio 38/37(ca) = 0.000196 ± 0.000008
	Preferred Age = Undefined				Production Ratio 36/37(ca) = 0.000270 ± 0.000000					Normal Isochron		-223.743	522.054	45.3351	0.556964	82.6387	1.01111	0.759557	61.2523
	Classification = Undefined				Production Ratio 40/39(k) = 0.000730 ± 0.000090								2.33328		0.0122855		0.0122353	0.516619	5
	Experiment Type = SAMPLE				Production Ratio 38/39(k) = 0.012150 ± 0.000033					Minimal External Error							1.04512	2.63299	2σ Confidence Limit
	Extraction Method = Undefined				Production Ratio 36/38(cl) = 262.80					Analytical Error							0.992355	1	Error Magnification
	Heating = 45 sec				Scaling Ratio K/Ca = 0.510												1		Number of Iterations
	Isolation = 15.00 min																1.9294e-05		Convergence
	Instrument = MAP216
	Lithology = Undefined									Inverse Isochron Clustered Points		-608.572	960.876	45.6862	0.82686	83.2641	1.48562	0.330254	61.2523
	Lat-Lon = Undefined - Undefined												1.5789		0.0180987		0.0178422	0.803487	5
	Feature = Undefined									Minimal External Error							1.50932	2.63299	2σ Confidence Limit
	Weight = 0.867 mg									Analytical Error							1.47273	1	Error Magnification
																	10		Number of Iterations
																	4.69212e-05		Convergence
																	0.0068839		Spreading Factor
	Abbreviations: W = Watts, V = Volts, r = radiogenic, k = K-derived, Alt. = alteration, c = cosmogenic-derived, ca = Ca-derived, cl = Cl-derived, and a = atmospheric-derived.
	* Alteration Index values in italics indicate analyses from fresh material, normal font is from altered material (Baksi, 2007; van den Bogaard, 2013)
	Values shown in red are negative values.
	Blue dots in tables indicate selected steps used to calculate the weighted mean age plateau, and isochron ages.
	Green squares in inverse isochron plots indicate selected steps (blue dots in tables), and blue squares are non-selected steps.
	Pink lines in the isochron plots indicate a line fit through selected data, and the purple lines incidate a fit through an air 40Ar/36Ar ratio (295.5).
[truncated: 41 more columns]

## Sheet: NAM61
	Relative Abundances	Laser power (W)		36Ar [V]	%1s	37Ar [V]	%1s	38Ar [V]	%1s	39Ar [V]	%1s	40Ar [V]	%1s	40(r)/39(k)	± 2s	Age	± 2s	40Ar(r)	39Ar(k)	K/Ca	± 2s	Step #	36Ar/39Ar Alt. Index*		Procedure Blanks	Laser power (W)	36Ar [V]	1s	37Ar [V]	1s	38Ar [V]	1s	39Ar [V]	1s	40Ar [V]	1s		Sample Parameters	Laser power (W)	Sample	Material	Location	Analyst	Standard	%1s	J	%1s	MDF	%1s
																(Ma)		(%)	(%)																									(in Ma)
	C47FB071	0.15		0.0027785	2.11132	0.0163086	3.79927	0.00151081	5.05468	0.0431731	0.599898	2.22459	0.300728	32.5485	0.947883	60.092	1.72119	63.1507	3.44404	1.34974	0.103832	1	0.0123784		C47FB071	0.15	0.000301118	4.98308e-05	0.000177192	4.10945e-05	0.000165074	5.65594e-05	0.000310518	0.000226654	0.00366197	0.0023322		C47FB071	0.15	NAM61 (NAM61m)	Groundmass	S. Namibia	Jan Sticklus	27.87	0.14	0.0010406	0.085	1.0098	0.21
	C47FB072	0.25		0.00149481	4.4441	0.0596411	1.53827	0.00228263	2.81579	0.120357	0.365194	5.30378	0.178876	40.4502	0.467834	74.3833	0.842799	91.7605	9.60043	1.02883	0.0325329	2	0.0023668		C47FB072	0.25	0.000334558	4.98308e-05	0.000205668	4.10945e-05	0.000207163	5.65594e-05	0.000482802	0.000226654	0.00437977	0.0023322		C47FB072	0.25	NAM61 (NAM61m)	Groundmass	S. Namibia	Jan Sticklus	27.87	0.14	0.0010406	0.085	1.0098	0.21
	C47FB073	0.4		0.00169742	3.61013	0.233318	0.893303	0.00426921	1.64079	0.303523	0.36802	13.0369	0.0432313	41.3822	0.329458	76.0615	0.592964	96.2938	24.2063	0.6631	0.012814	3	0.00103732		C47FB073	0.4	0.000360886	4.98308e-05	0.000227083	4.10945e-05	0.00023926	5.65594e-05	0.00061583	0.000226654	0.00491575	0.0023322		C47FB073	0.4	NAM61 (NAM61m)	Groundmass	S. Namibia	Jan Sticklus	27.87	0.14	0.0010406	0.085	1.0098	0.21
	C47FB074	0.5		0.00126453	4.28668	0.374301	0.872136	0.00292397	2.66805	0.203639	0.263768	8.66327	0.0566424	40.9062	0.271802	75.2046	0.489427	96.0301	16.2282	0.277108	0.00505031	4	0.00110058		C47FB074	0.5	0.000380709	4.98308e-05	0.000242091	4.10945e-05	0.00026228	5.65594e-05	0.000712995	0.000226654	0.00528674	0.0023322		C47FB074	0.5	NAM61 (NAM61m)	Groundmass	S. Namibia	Jan Sticklus	27.87	0.14	0.0010406	0.085	1.0098	0.21
	C47FB075	0.6		0.00085233	6.08714	0.388135	0.803368	0.00183329	3.53883	0.123674	0.329303	5.18005	0.0627715	40.1868	0.367354	73.9087	0.66196	95.7345	9.84668	0.162146	0.00281656	5	0.00116429		C47FB075	0.6	0.000394635	4.98308e-05	0.000251351	4.10945e-05	0.00027714	5.65594e-05	0.000777688	0.000226654	0.00550959	0.0023322		C47FB075	0.6	NAM61 (NAM61m)	Groundmass	S. Namibia	Jan Sticklus	27.87	0.14	0.0010406	0.085	1.0098	0.21
	C47FB076	0.7	●	0.000628953	8.5759	0.416264	0.822402	0.00122146	4.72137	0.0868992	0.376253	3.57916	0.0714974	39.5635	0.477818	72.7853	0.861549	95.7341	6.91072	0.106109	0.00192045	6	0.00114496		C47FB076	0.7	0.000406357	4.98308e-05	0.0002558	4.10945e-05	0.000286251	5.65594e-05	0.000822492	0.000226654	0.00559803	0.0023322		C47FB076	0.7	NAM61 (NAM61m)	Groundmass	S. Namibia	Jan Sticklus	27.87	0.14	0.0010406	0.085	1.0098	0.21
	C47FB077	0.8	●	0.000335885	15.33	0.285405	0.840588	0.000700927	8.56233	0.0495849	0.587937	2.02178	0.116905	39.3904	0.778002	72.4731	1.40305	96.2161	3.94059	0.088247	0.00181294	7	0.00100535		C47FB077	0.8	0.000407577	4.98308e-05	0.000252979	4.10945e-05	0.000283882	5.65594e-05	0.000817423	0.000226654	0.00550929	0.0023322		C47FB077	0.8	NAM61 (NAM61m)	Groundmass	S. Namibia	Jan Sticklus	27.87	0.14	0.0010406	0.085	1.0098	0.21
	C47FB078	0.9	●	0.000183532	28.7003	0.181283	0.912028	0.0004425	13.1133	0.0310829	0.783413	1.27849	0.190005	40.0157	1.19685	73.6005	2.15704	96.8884	2.47007	0.0870869	0.0020978	8	0.000833902		C47FB078	0.9	0.000405123	4.98308e-05	0.000246807	4.10945e-05	0.000276697	5.65594e-05	0.000792279	0.000226654	0.00533398	0.0023322		C47FB078	0.9	NAM61 (NAM61m)	Groundmass	S. Namibia	Jan Sticklus	27.87	0.14	0.0010406	0.085	1.0098	0.21
	C47FB079	1	●	0.000162644	32.6255	0.167318	0.841332	0.000298091	19.1937	0.0279116	0.952132	1.14004	0.212433	39.7679	1.37183	73.1537	2.47303	96.9543	2.21781	0.0847191	0.00215802	9	0.000810522		C47FB079	1	0.000399837	4.98308e-05	0.000238285	4.10945e-05	0.000266047	5.65594e-05	0.000752135	0.000226654	0.00509838	0.0023322		C47FB079	1	NAM61 (NAM61m)	Groundmass	S. Namibia	Jan Sticklus	27.87	0.14	0.0010406	0.085	1.0098	0.21
	C47FB080	1.1	●	0.00014289	35.2207	0.164383	0.973246	0.000346566	16.7925	0.025645	0.926912	1.04515	0.233128	39.7983	1.39398	73.2086	2.51289	97.214	2.03711	0.0792059	0.0021337	10	0.000739725		C47FB080	1.1	0.000391933	4.98308e-05	0.00022744	4.10945e-05	0.000252063	5.65594e-05	0.000697416	0.000226654	0.00480202	0.0023322		C47FB080	1.1	NAM61 (NAM61m)	Groundmass	S. Namibia	Jan Sticklus	27.87	0.14	0.0010406	0.085	1.0098	0.21
	C47FB081	1.2	●	0.000103862	48.5232	0.107028	0.969807	0.000179816	31.9909	0.0158244	1.51401	0.648056	0.372082	39.7414	2.26551	73.1061	4.08419	96.581	1.2567	0.0750471	0.00270784	11	0.000912348		C47FB081	1.2	0.000375029	4.98308e-05	0.000206721	4.10945e-05	0.000224735	5.65594e-05	0.000586464	0.000226654	0.00423912	0.0023322		C47FB081	1.2	NAM61 (NAM61m)	Groundmass	S. Namibia	Jan Sticklus	27.87	0.14	0.0010406	0.085	1.0098	0.21
	C47FB082	1.35	●	0.000126603	40.6037	0.113446	1.08435	0.000291258	20.0358	0.0202337	1.26006	0.831385	0.289627	39.8439	1.82915	73.2907	3.2972	96.5879	1.60818	0.0906038	0.00301928	12	0.00091353		C47FB082	1.35	0.000363491	4.98308e-05	0.000193591	4.10945e-05	0.000207179	5.65594e-05	0.0005126	0.000226654	0.00388257	0.0023322		C47FB082	1.35	NAM61 (NAM61m)	Groundmass	S. Namibia	Jan Sticklus	27.87	0.14	0.0010406	0.085	1.0098	0.21
	C47FB083	1.5	●	0.000158594	32.3939	0.127229	1.12783	0.000296959	19.0847	0.0204377	1.24245	0.845028	0.277839	39.7233	1.80633	73.0734	3.25645	95.6545	1.62368	0.0815673	0.00274403	13	0.00117085		C47FB083	1.5	0.000351697	4.98308e-05	0.000180799	4.10945e-05	0.00018995	5.65594e-05	0.000437724	0.000226654	0.00353412	0.0023322		C47FB083	1.5	NAM61 (NAM61m)	Groundmass	S. Namibia	Jan Sticklus	27.87	0.14	0.0010406	0.085	1.0098	0.21
	C47FB084	2	●	0.000369455	13.3971	0.295205	0.853124	0.000558369	10.6763	0.0406488	0.654922	1.65606	0.145672	38.8321	0.893878	71.466	1.61292	94.8291	3.227	0.0698673	0.0015058	14	0.00137291		C47FB084	2	0.000340253	4.98308e-05	0.000169002	4.10945e-05	0.000173964	5.65594e-05	0.000365228	0.000226654	0.00321063	0.0023322		C47FB084	2	NAM61 (NAM61m)	Groundmass	S. Namibia	Jan Sticklus	27.87	0.14	0.0010406	0.085	1.0098	0.21
	C47FB085	3	●	0.000554347	9.08124	0.414587	0.822446	0.000935045	6.33896	0.0652364	0.440848	2.69244	0.0945923	39.4437	0.581562	72.5692	1.04873	95.1436	5.18225	0.079892	0.00149258	15	0.00130619		C47FB085	3	0.000329767	4.98308e-05	0.000158857	4.10945e-05	0.000160136	5.65594e-05	0.000298502	0.000226654	0.00292895	0.0023322		C47FB085	3	NAM61 (NAM61m)	Groundmass	S. Namibia	Jan Sticklus	27.87	0.14	0.0010406	0.085	1.0098	0.21
	C47FB086	5	●	0.000517	10.2214	0.454123	0.839537	0.000924005	6.24678	0.0667724	0.438728	2.70934	0.111812	39.0164	0.589654	71.7985	1.06378	95.6977	5.3026	0.0746303	0.00141541	16	0.00113757		C47FB086	5	0.000316147	4.98308e-05	0.00014745	4.10945e-05	0.000144439	5.65594e-05	0.00020982	0.000226654	0.00259967	0.0023322		C47FB086	5	NAM61 (NAM61m)	Groundmass	S. Namibia	Jan Sticklus	27.87	0.14	0.0010406	0.085	1.0098	0.21
	C47FB087	8	●	0.000156335	31.6061	0.0312963	2.21485	0.000132086	42.2941	0.0098	2.362	0.417778	0.568494	38.2564	3.52653	70.427	6.36697	89.5386	0.780229	0.159341	0.0103313	17	0.00290693		C47FB087	8	0.000311157	4.98308e-05	0.000144873	4.10945e-05	0.000140781	5.65594e-05	0.000174875	0.000226654	0.00251072	0.0023322		C47FB087	8	NAM61 (NAM61m)	Groundmass	S. Namibia	Jan Sticklus	27.87	0.14	0.0010406	0.085	1.0098	0.21
	C47FB088	10	●	7.43065e-05	66.4784	0.00863356	7.08637	5.86922e-05	96.9618	0.00147736	15.3827	0.0730566	3.23206	35.1994	22.8532	64.8992	41.3869	70.8888	0.117401	0.0869125	0.0295399	18	0.00938514		C47FB088	10	0.000309348	4.98308e-05	0.000146347	4.10945e-05	0.000142625	5.65594e-05	0.000158097	0.000226654	0.00252514	0.0023322		C47FB088	10	NAM61 (NAM61m)	Groundmass	S. Namibia	Jan Sticklus	27.87	0.14	0.0010406	0.085	1.0098	0.21
			S	0.011602	1.95418	3.8379	0.245407	0.0192057	1.36577	1.25592	0.134942	53.3463	0.0314142
	Information on Analysis and Constants Used in Calculations									Results		40(a)/36(a)	± 2s	40(r)/39(k)	± 2s	Age	± 2s	MSWD	39Ar(k)	K/Ca	± 2s
																(Ma)			(%,n)
	Sample = NAM61 (NAM61M)				Age Equations = Conventional					Age Plateau				39.4028	0.252032	72.4954	0.470288	0.540174	36.6743	0.082085	0.00616181
	Material = Groundmass				Negative Intensities = Allowed										0.00639629		0.00648713	0.88986	13
	Location = S. Namibia				Decay Constant 40K = 5.543 ± 0.009 E-10 1/a					Minimal External Error							0.524393	1.8165	2σ Confidence Limit
	Analyst = Jan Sticklus				Decay Constant 39Ar = 2.940 ± 0.016 E-07 1/h					Analytical Error							0.454509	1	Error Magnification
	Project = EXAMPLES				Decay Constant 37Ar = 8.230 ± 0.012 E-04 1/h
	Mass Discrimination Law = POW				Decay Constant 36Cl = 2.257 ± 0.015 E-06 1/a					Total Fusion Age				40.0754	0.154623	73.708	0.304507		18	0.166535	0.000933271
	Irradiation = can47				Atmospheric Ratio 40/36(a) = 295.50 ± 0.53										0.00385831		0.00413126
	J = 0.00104060 ± 0.00000088				Atmospheric Ratio 38/36(a) = 0.1869 ± 0.0002					Minimal External Error							0.385171
	TCS2 = 27.870 ± 0.039 Ma				Production Ratio 39/37(ca) = 0.000702 ± 0.000012					Analytical Error							0.278657
	IGSN = Undefined				Production Ratio 38/37(ca) = 0.000196 ± 0.000008
	Preferred Age = Undefined				Production Ratio 36/37(ca) = 0.000270 ± 0.000000					Normal Isochron No Convergence		136.931	160.258	40.3023	0.975466	74.1169	1.76189	0.739947	36.6743
	Classification = Undefined				Production Ratio 40/39(k) = 0.000730 ± 0.000090								1.17035		0.0242037		0.0237717	0.700764	13
	Experiment Type = SAMPLE				Production Ratio 38/39(k) = 0.012150 ± 0.000033					Minimal External Error							1.77778	1.8528	2σ Confidence Limit
	Extraction Method = Undefined				Production Ratio 36/38(cl) = 262.80					Analytical Error							1.75756	1	Error Magnification
	Heating = 45 sec				Scaling Ratio K/Ca = 0.510												100		Number of Iterations
	Isolation = 15.00 min																0.000710864		Convergence
	Instrument = MAP216
	Lithology = Undefined									Inverse Isochron		294.426	250.99	39.4118	1.28029	72.5117	2.312	0.586884	36.6743
	Lat-Lon = Undefined - Undefined												0.852471		0.032485		0.0318844	0.841295	13
	Feature = Undefined									Minimal External Error							2.32361	1.8528	2σ Confidence Limit
	Weight = 3.874 mg									Analytical Error							2.30884	1	Error Magnification
																	13		Number of Iterations
																	7.3108e-05		Convergence
																	0.174928		Spreading Factor
	Abbreviations: W = Watts, V = Volts, r = radiogenic, k = K-derived, Alt. = alteration, c = cosmogenic-derived, ca = Ca-derived, cl = Cl-derived, and a = atmospheric-derived.
	* Alteration Index values in italics indicate analyses from fresh material, normal font is from altered material (Baksi, 2007; van den Bogaard, 2013)
	Values shown in red are negative values.
	Blue dots in tables indicate selected steps used to calculate the weighted mean age plateau, and isochron ages.
	Green squares in inverse isochron plots indicate selected steps (blue dots in tables), and blue squares are non-selected steps.
	Pink lines in the isochron plots indicate a line fit through selected data, and the purple lines incidate a fit through an air 40Ar/36Ar ratio (295.5).
[truncated: 41 more columns]
